# Supplementary material for: Hydrostatic pressure drives sprouting angiogenesis via adherens junction remodelling and YAP signalling
Source: Commun Biol. 2024 Aug 3;7:940. doi: 10.1038/s42003-024-06604-9 (PMC11297954; doi:10.1038/s42003-024-06604-9)
Supplement: Supplementary file 4 — Supplementary Data 1 [file 42003_2024_6604_MOESM4_ESM.xlsx]

## Sheet: Figure 2
	Figure 2b		% sprout area change relative to day 1
			control			20 mmHg			55 mmHg
	day	1	100	100	100	100	100	100	100	100	100
	day	2	140.02	128.037	108.974	229.556	183.969	189.643	149.017	116.813	147.788
	day	3	173.652	252.321	155.477	566.909	285.985	363.429	350.569	180.539	247.058
	day	4	264.582	430.58	213.065	1080.05	471.706	663.671	633.208	251.059	408.986
	Figure 2e(left)		Average sprout diameter [um] per aortic ring
ring 1	control	20 mmHg	55 mmHg
ring 2	8.85874	9.31303	5.75503
ring 3	11.2411	10.514	6.26185
ring 4	9.34496	7.59586	6.19588
ring 5	9.39585	8.82885	11.0952
ring 6	14.6758	8.67655	7.20662
ring 7	10.1337	11.6514	7.04353
ring 8			6.614
	Figure 2e(right)
	control	20 mmHg	55 mmHg
ring 1	6	7	9
ring 2	1	1	4
ring 3	1	10	52
ring 4	12	12	15
ring 5	13	3	24
ring 6	18	10	57
ring 7	6	22	45
ring 8	4	19	29
ring 9	9	13	23
ring 10	1	14	2
ring 11	25	42
ring 12	3	63
ring 13	6	37
ring 14		42
ring 15		9
ring 16		9
ring 17		3

## Sheet: Figure 3
	Figure 3b(left)		Ki67 positive nuclei/ total number of nuclei per field of view
	control	20 mmHg	55 mmHg
fov 1	0.092025	0.147541	0.208696
fov 2	0.024194	0.238462	0.074074
fov 3	0.176991	0.133858	0.111111
fov 4	0.171053	0.175182	0.19685
fov 5	0.090226	0.177215	0.122951
fov 6	0.039216	0.117188	0.114504
fov 7	0.064516	0.087248	0.179487
fov 8	0.201493	0.330935	0.462185
fov 9	0.1	0.19375	0.482456
fov 10		0.389381	0.175182
fov 11			0.385321
fov 12			0.278351
fov 13			0.465116
fov 14			0.152778
fov 15			0.198113
fov 16			0.115385
	Figure 3b(right)		EdU positive nuclei/ total number of nuclei per field of view
	control	20 mmHg	55 mmHg
fov 1	0.173171	0.24055	0.437037
fov 2	0.120482	0.643836	0.196126
fov 3	0.141274	0.411111	0.063786
fov 4	0.058166	0.334204	0.888889
fov 5	0.230126	0.856061	0.97351
fov 6	0.107527	0.811159	0.830846
fov 7	0.077889	0.546185	0.365145
fov 8	0.106576	0.093168	0.706564
fov 9	0.085595	0.189041	0.585366
fov 10	0.07335	0.183168	0.207349
fov 11		0.424615	0.350181
fov 12			0.251429
	Figure 3d		Ratio of wound area relative to initial area at t=0 h
	time (h)	55 mmHg								20 mmHg									control
		fov 1	fov 2	fov 3	fov 4	fov 5	fov 6	fov 7	fov 8	fov 1	fov 2	fov 3	fov 4	fov 5	fov 6	fov 7	fov 8	fov 9	fov 1	fov 2	fov 3	fov 4	fov 5	fov 6	fov 7	fov 8	fov 9
	0	1	1	1	1	1	1	1	1	1	1	1	1	1	1	1	1	1	1	1	1	1	1	1	1	1	1
	4	0.771643	0.789163	0.832423	0.892111	0.868308	0.824826	0.775853	0.794599	0.769455	0.747359	0.727162	0.936492	0.917819	0.942011	0.839627	0.804548	0.855103	0.760148	0.644851	0.732514	0.78261	0.747997	0.835798	0.817129	0.761077	0.695979
	8	0.510218	0.532482	0.625296	0.70512	0.671369	0.613675	0.565203	0.546897	0.504597	0.473869	0.448194		0.810458		0.669892	0.636535	0.711147	0.442801	0.184138	0.428088	0.535571	0.48603	0.586381	0.636306	0.538717	0.486823
	12	0.295543	0.318525	0.446317	0.593848	0.521737	0.345604	0.431129	0.327332	0.273788	0.176792	0.196784		0.741962		0.521668	0.419736	0.530352	0.100662	0	0.066059	0.170496	0.186106	0.322671	0.396883	0.346694	0.289402
	17	0.099888	0.061372	0.281528	0.544438	0.393976	0.0255906	0.30369	0.142449	0.087312	0	0.010908	0.771468		0.793731	0.342616	0.245205	0.338519	0		0	0	0.00692932	0.0435151	0.179383	0.166123	0.106312
	21	0	0	0.144178	0.457427	0.291328				0		0				0.151217	0.0730646	0.126711					0	0	0.0340591	0	0
	Figure 3f		directionality index of tracks				Figure 3h		displacement from origin (=first position recorded for each track)
	control	20 mmHg	55 mmHg				control	20 mmHg	55 mmHg
	4.66859	5.58676	17.515				51.4193	8.6691	49.2327
	3.05376	4.03451	3.10533				32.1438	13.9295	41.6751
	2.33364	3.61628	7.73624				18.6858	33.8104	1.60186
	4.02115	4.30962	2.63923				4.53104	26.7963	53.0567
	2.07845	4.73223	7.23153				70.2626	19.3462	98.1719
	1.80787	4.70237	4.2116				3.152	22.8881	77.4309
	2.62192	2.73	2.32463				9.8462	11.6858	13.505
	3.15074	4.86044	5.01711				37.6869	11.5197	35.0105
	2.45525	5.93141	2.74957				5.97543	18.0298	11.3129
	2.85094	2.27414	2.65358				10.0489	17.6046	52.6905
	2.49792	1.99924	2.3037				51.9497	10.9217	32.1248
	2.14251	1.83856	4.19007				72.0904	3.9015	82.1887
	4.2478	2.22487	2.86389				18.077	23.1422	22.906
	2.27595	5.66344	5.37226				12.5336	21.6857	67.0825
	2.25002	1.57011	2.65561				90.601	7.94131	19.3222
	3.18795	3.37826	2.4773				93.0109	11.0957	31.3446
	3.33637	3.95467	6.45473				19.2365	30.5988	18.0945
	3.93751	5.65152	2.42183				22.3376	15.2529	4.69869
	3.81072	1.74707	2.39108				34.6361	43.8789	27.4274
	2.98919	2.94738	2.39938				30.1074	35.5632	4.62927
	2.67456	4.7934	2.99721				16.0823	28.9448	31.6359
	4.07391	2.70007	4.36925				10.8826	28.5651	29.9257
	5.5288	4.45379	3.05618				12.151	23.2563	72.5072
	2.674	1.77517	2.29018				28.5619	19.8139	93.4691
	3.27183	2.32998	2.79619				58.1884	22.5149	108.579
	2.7696	2.47591	7.90391				4.03251	30.9524	33.4926
	2.94972	3.42224	3.69805				9.31264	6.09761	32.3782
	6.91614	3.00307	3.00438				23.6123	38.2479	53.2603
	3.78397	3.45072	3.40308				47.9641	20.9242	39.618
	3.01579	2.32076	2.78889				39.1444	27.279	16.1316
	3.23444	2.18696	4.11748				54.3802	23.6169	40.0556
	3.51855	2.25383	3.04019				27.9747	23.2619	24.5518
	3.49166	3.00746	2.55762				19.4586	13.3045	58.6745
	5.42379	3.9904	3.25378				63.1842	35.9919	59.9807
	3.82798	2.05261	2.86638				8.5288	17.3017	43.6298
	2.76662	2.92004	2.68402				49.8115	23.6893	22.6526
	3.37469	2.57113	3.93189				70.221	13.5866	48.3804
	4.12656	2.54209	3.43913				26.7151	6.90095	19.9816
	3.20622	3.61803	3.78067				20.4121	0.130219	85.8679
	2.27169	3.1442	2.92531				25.0191	31.1268	57.576
	4.14857	7.70951	2.83223				38.6672	9.10329	40.2305
	3.11095	2.32951	2.758				90.983	5.41691	65.9287
	2.17081	2.05723	3.5537				14.2102	10.1776	50.5614
		2.18135	2.99389				28.7496	11.0741	42.2459
		2.81456	2.53542				98.5251	14.987	11.5639
		1.98979	2.38912				22.9502	2.57426	46.1337
		1.84321	2.6337				19.3492	35.3538	60.2801
		2.0881	6.19202				38.649	12.2327	22.292
		2.63392	3.62289				30.5252	22.875	24.781
		2.46472	2.95348				22.2329	60.7799	57.5927
			2.03386				34.7402	8.58486	60.3217
			5.76723				38.8971	30.3947	90.3097
			2.55104				38.5447	17.7567	41.3316
			6.89815				56.141	31.7424	60.475
			2.06686				12.5615	24.2549	93.4173
			2.45111				41.8198	35.8893	51.7396
			2.11531				66.6496	52.9586	89.6048
			3.82604				22.0739	10.276	58.6341
			11.3033				7.03018	19.3343	48.8424
			2.52762				5.13342	8.11002	31.223
			3.31966				25.3497	28.2054	48.7073
			2.33767				59.5653	12.2623	59.3174
			7.48661				22.8961	4.62988	33.979
			3.4325				37.7029	18.7223	121.386
			7.0965				19.04	22.9485	62.5179
			4.62672				12.5869	2.57356	73.8236
			6.16476				41.4682	38.7462	63.9857
			6.87261				70.4615	19.5802	45.3216
			4.89561				43.3474	5.89853	35.879
			3.44067				51.1771	46.3391	47.1239
							99.3018	37.447	22.7905
							28.9497	26.4634	88.8606
							24.2322	28.0016	43.613
							71.2094	40.4074	128.553
							33.2478	5.14104	74.2892
							17.2631	23.7485	18.172
							35.5823	5.16448	58.3653
							42.6212	38.0417	143.575
							66.2337	67.7395	62.352
							20.1213	16.7816	101.543
							71.3552	20.2817	68.4049
							18.417	18.2791	30.6908
							14.1037	27.6185	29.6085
							26.43	29.2297	85.5808
							39.0765	18.1492	31.6426
							32.1837	23.848	48.0468
							19.6114	38.2677	23.019
							22.4377	13.4316	77.4483
							55.1178	20.1633	74.3657
							17.0873	19.6992	66.4517
							7.49766	75.3277	23.509
							31.7133	41.3434	60.471
							13.7913	31.8931	40.534
							29.8516	14.6141	62.4237
							12.3656	26.7734	33.8643
							17.9509	28.2051	82.9626
							11.2896	65.1459	104.526
							25.2095	17.1172	37.6402
							29.1083	6.6728	69.4784
							38.0148	33.4386	8.87334
							34.1319	36.797	83.8899
							11.1037	25.0116	32.6299
							14.5853	15.4826	56.9923
							13.5751	16.627	38.9703
							15.1867	26.0194	113.059
							16.6529	44.1331	48.4529
							48.5767	34.7331	13.5829
							33.9028	7.409	51.8661
							21.7453	25.342	35.2672
							38.0359	12.1785	60.7717
							18.2394	25.5909	56.2619
							67.4944	99.6529	44.5914
							8.86898	39.9077	97.6412
							43.7565	15.2641	45.6926
							29.9201	13.6697	55.5394
							30.9793	31.4717	21.4793
							81.1146	5.68907	39.8391
							6.86859	95.9106	37.3589
							31.3743	37.195	62.9905
							68.9249	44.3418	31.3518
							59.0039	15.5268	47.6626
							10.6565	30.8736	70.0456
							19.1476	30.9344	103.772
							36.5328	28.8463	26.1018
							7.45865	7.3535	23.81
							39.7811	23.0386	77.3643
							10.914	6.5333	49.8848
							25.358	22.3554	47.4448
							13.9598	14.2577	193.706
							4.92741	10.9309	34.0545
							31.291	17.4058	25.2153
							16.1789	38.3335	25.3793
							29.6055	4.0867	25.6077
							84.1891	15.1031	21.056
							31.7923	19.7055	37.1785
							18.1569	23.3447	126.59
							130.869	23.0544	80.7675
							10.4995	14.2884	112.374
							21.5964	11.4265	54.5151
							18.9322	30.0748	65.9088
							51.012	13.6925	8.95819
							44.1007	27.0831	48.5475
							10.4049	29.199	94.8004
							26.9322	84.6352	62.4435
							17.9841	11.4479	0.623799
							31.1608	20.8674	18.5178
							53.1173	24.2321	12.2277
							35.695	26.5204	57.531
							48.2497	25.5277	26.6376
							38.3463	45.9787	63.7472
							11.4522	32.9924	49.8528
							15.3719	67.9386	51.6277
							11.9596	31.0437	32.3082
							30.6979	9.12311	20.9012
							43.9991	19.7592	82.2723
							25.1333	19.7677	93.2044
							81.5319	28.2511	33.5091
							40.7409	22.6463	24.2741
							35.1106	10.071	81.7963
							2.17796	17.4765	11.6008
							26.8016	25.4491	47.9019
							34.8648	51.1239	12.577
							28.8676	41.8904	31.1161
							12.4525	28.3242	18.4584
							64.4698	38.7464	34.4331
							14.186	14.745	56.6237
							8.23754	14.2456	24.5439
							40.214	37.8734	31.4324
							12.1617	39.9772	34.9412
							8.9563	19.2163	15.55
							36.8463	18.0263	97.3184
							11.3796	49.4713	84.3234
							21.7909	5.17641	42.3459
							22.7514	23.2262	28.1069
							21.5925	50.0055	66.8051
							68.1323	16.7575	9.60345
							8.93051	7.35035	78.9242
							18.5048	28.0723	27.2256
							10.6086	19.8155	22.432
							24.7174	20.4834	57.7164
							23.7624	38.3645	60.6681
							65.4303	38.5008	38.1825
							25.7994	16.9323	91.0755
							33.0025	5.22213	23.0284
							16.7477	10.0972	90.531
							22.4806	19.7983	99.7215
							74.6477	34.1692	91.8907
							37.9874	34.1667	44.6897
							74.7567	20.6182	97.854
							29.2015	68.4285	21.3836
							87.7417	15.8013	101.923
							4.45025	26.9205	92.2138
							35.5714	22.2682	30.5884
							15.3212	23.498	64.6326
							19.3142	14.0631	161.67
							31.6942	24.4026	18.8423
							49.105	20.7386	65.9407
							12.5488	6.41334	48.544
							2.46247	9.0989	37.8934
							15.711	31.69	16.834
							11.7392	9.6235	49.9438
							112.504	45.9224	32.4914
							23.0663	51.4966	42.8655
							32.4104	13.8366	51.5262
							13.445	35.8207	17.8564
							20.9467	38.5432	28.868
							39.4873	49.0743	21.2217
							22.6166	18.558	23.2335
							14.4297	32.089	19.1763
							24.8414	13.1233	56.6044
							12.3906	9.86618	76.0741
							89.3851	56.2669	49.9537
							40.0439	23.155	19.7346
							38.8959	22.1744	28.8236
							13.0892	3.93356	58.9387
							46.2185	32.0293	75.1326
							39.0187	19.3289	50.5422
							27.3911	14.2988	26.8306
							17.253	37.1692	16.3568
							31.896	32.5303	48.5494
							35.9411	20.1723	17.9586
							60.6496	21.7498	47.2139
							34.3384	11.4061	29.0867
							41.1608	9.54533	12.9834
							40.7823	15.4547	136.838
							66.6249	56.4375	14.3744
							80.4455	22.6166	19.6287
							62.4072	11.5267	70.0216
							14.3642	10.5628	46.8858
							31.459	29.7361	44.8676
							117.91	29.0599	54.4825
							65.4131	38.3505	50.7112
							43.1773	23.8643	51.8423
							41.6558	17.6727	59.6103
							45.1724	23.8383	40.0608
							3.51543	39.3635	32.536
							24.4092	39.4497	75.6497
							33.957	12.8325	47.7108
							49.2458	29.8755	49.4444
							63.7491	5.51209	43.3852
							8.47741	15.2055	58.7968
							39.8922	7.52804	53.1516
							88.8762	29.2569	64.4779
							11.6484	17.8834	172.747
							24.6308	21.4863	84.7367
							67.6814	39.3673	4.37458
							38.8275	19.589	14.0693
							20.6916	11.8037	89.6146
							48.3199	25.2912	28.5562
							64.3249	41.6864	95.2738
							57.6114	16.0511	57.6393
							16.0421	26.413	37.4438
							23.5305	34.7653	35.2963
							19.9301	29.439	35.7793
							15.7436	48.4243	16.3427
							9.92453	18.5828	23.0004
							31.8782	17.6676	30.3103
							26.6852	59.9236	59.0011
							28.9218	69.1443	40.3263
							49.8138	37.8513	28.9992
							45.0541	65.2553	53.8779
							11.9753	34.4867	3.29198
							29.4603	50.8344	25.9188
							61.7085	19.7038	44.5788
							69.5615	43.3497	93.0512
							20.5953	22.0151	92.0049
							9.79699	8.50546	17.0391
							32.627	18.4653	82.7601
							15.9562	46.4306	29.8371
							40.0017	15.5129	21.3326
							37.8068	8.16025	28.0833
							69.0904	15.5536	58.3748
							49.7289	5.8626	104.318
							66.9485	17.9657	46.7366
							36.0504	27.4055	15.6793
							27.1447	46.163	17.4103
							90.3254	16.9243	34.0446
							24.4685	29.2106	61.8576
							35.1598	32.4481	16.0353
							22.0666	25.7887	4.21779
							7.73067	27.865	49.9274
							65.9403	20.3554	33.1754
							28.9315	34.6872	55.3465
							54.1323	12.7819	51.4294
							36.8696	22.1818	56.0866
							15.7797	23.4674	80.8978
							21.5507	14.6966	20.6335
							34.5634	5.10615	35.0272
							59.7462	11.4034	55.6683
							13.4578	19.2458	60.6835
							85.6425	21.7867	7.25242
							69.0343	50.3585	76.1685
							23.689	67.7089	31.2266
							72.4061	51.952	85.4657
							12.3373	45.7186	32.7563
							45.2707	31.7763	41.1703
							18.663	3.03188	19.2969
							23.4355	12.8109	29.0337
							15.2332	33.1031	13.5331
							34.5715	73.9107	89.8383
							68.8455	31.2658	24.0512
							16.045	37.5231	103.191
							27.5093	15.8917	31.1196
							72.833	29.3471	82.2403
							33.5229	5.59983	10.6012
							19.2908	33.9807	32.7635
							43.365	19.1784	58.4785
							36.2282	28.2633	12.8442
							69.5417	19.4641	59.1879
							41.2565	23.8777	66.4538
							52.142	49.5486	25.4207
							17.6832	30.2215	9.21747
							59.418	31.1737	16.5945
							29.6434	19.341	57.6167
							53.944	28.1129	41.569
							25.7571	25.9359	25.9535
							16.813	35.9894	30.3129
							32.5273	21.7767	76.3257
							21.0125	67.4694	21.2185
							41.406	19.8042	70.0448
							87.9476	32.8333	39.2601
							16.4192	34.6184	31.3086
							52.7712	16.0237	60.4217
							61.6589	11.3987	98.8762
							47.3523	52.5437	61.6502
							36.4835	15.487	141.352
							62.0915	32.6335	61.9514
							48.1286	7.19058	21.4231
							21.05	20.3221	15.0145
							53.1574	7.41404	42.6348
							22.1764	30.2057	36.576
							43.9278	15.4854	19.3109
							16.9382	8.40207	5.14091
							21.1943	0.305629	24.6285
							12.2469	12.4247	34.1406
							16.2678	20.3092	33.9099
							21.8163	8.65048	42.0745
							36.7165	80.4867	17.0629
							62.711	70.672	11.0075
							71.3714	1.44479	17.3891
							40.2016	10.8148	36.4482
							13.9561	6.90187	85.0756
							92.4154	16.7124	32.7752
							39.8387	24.119	38.5618
							22.992	34.8034	33.6048
							35.5007	29.0299	15.2631
							81.6193	13.285	21.5437
							48.1876	43.6178	3.7631
							19.9839	65.3688	72.9335
							87.6071	11.3291	20.8201
							51.5423	23.483	14.2921
							104.468	14.8657	71.2829
							39.8805	15.6248	48.786
							116.808	30.8808	44.3732
							50.2252	21.6891	47.9226
							28.7223	36.5234	92.0865
							39.4577	7.2438	36.4049
							49.8315	26.1351	18.3371
							18.4566	15.7534	78.8065
							48.6406	42.3701	23.387
							25.8757	14.8609	5.81611
							29.9282	17.0669	19.7278
							79.4029	38.8402	34.7427
							11.1768	13.2186	44.3521
							43.8996	33.5239	5.96018
							8.73782	3.62525	52.5153
							78.0056	25.5922	3.55258
							25.7211	4.69124	55.5441
							24.4876	10.3534	7.1875
							82.4853	16.0043	3.32792
							42.9758	51.3887	41.6324
							31.6164	15.474	20.5433
							10.9646	63.9304	35.7455
							44.7673	65.6183	50.5636
							28.3069	27.1923	26.304
							26.3236	12.8713	118.807
							107.401	44.3606	26.4053
							47.1977	29.6319	11.9705
							52.5093	18.1815	16.5657
							41.8841	37.5124	65.1244
							98.3982	31.7396	33.8026
							45.531	3.65102	18.0835
							15.4554	30.504	9.08762
							23.2599	48.4125	72.5986
							36.0124	7.12298	77.0271
							37.0639	11.1931	26.7761
							20.159	16.2271	17.9208
							47.4264	57.0353	20.4329
							71.8721	18.7371	65.9118
							65.1257	10.5929	16.6658
							23.7872	3.69987	92.5562
							42.5335	23.0348	24.4819
							57.8425	40.8032	23.3885
							32.6259	22.2808	15.5192
							10.9202	82.5891	22.4541
							11.954	31.6342	17.6078
							33.1963	37.4766	44.348
							50.2238	3.47536	22.3454
							37.3951	10.9789	44.6144
							17.1513	18.0806	61.9714
							34.4081	28.3035	66.0567
							90.9273	17.9427	17.0489
							50.199	46.8253	90.0449
							21.9781	13.8579	12.0754
							12.1884	32.4663	12.6206
							18.2706	46.8003	31.4435
							37.4218	27.1588	3.09147
							26.9352	42.635	22.6485
							26.6072	40.2174	8.93123
							20.7441	2.57528	56.9775
							52.8356	8.71572	37.3267
							32.4142	30.0571	33.6315
							27.1892	2.525	37.2929
							116.612	46.8686	16.0783
							16.2293	27.7907	68.3837
							27.6611	28.2396	13.7276
							37.1604	40.2448	32.8759
							126.922	23.8764	12.8884
							44.3103	17.5255	33.2221
							44.6345	47.8194	59.3468
							14.6527	36.4748	29.1642
							22.598	10.4488	49.4427
							63.2664	25.4085	20.4022
							45.126	35.577	7.72019
							51.5279	21.8707	42.7843
							29.3874	30.0057	37.1383
							28.0581	9.97525	18.8386
							45.1673	37.4131	21.4694
							34.8663	15.8465	19.424
							39.3421	19.7549	23.8589
							27.4365	11.8226	42.4795
							38.5114	21.8112	37.8655
							8.78436	31.1307	42.4941
							12.6963	21.591	18.6407
							53.4786	5.16106	10.2514
							34.964	35.4417	51.524
							23.2567	44.4433	12.2525
							34.6026	44.4127	15.3493
							53.6515	23.9989	22.7113
							15.4645	16.0564	8.95337
							7.30594	31.3394	20.9514
							39.3046	40.7156	58.7508
							22.4328	14.7457	30.862
							20.0393	6.23228	7.09167
							34.1371	9.54712	8.8135
							25.7454	2.11215	28.8657
							37.9294	80.4109	20.4622
							17.9091	16.9147	49.2249
							7.77528	43.6651	25.6115
							26.8657	34.8116	7.35792
							9.72101	2.20778	24.7219
							24.5015	31.6465	43.0592
							28.5567	20.0497	59.1515
							29.2839	43.4574	27.8205
							5.38343	17.6681	69.8811
							21.5745	24.452	31.1132
							2.96501	26.562	22.2748
							23.6943	5.98138	26.0964
							87.9999	35.1811	17.5856
							3.41949	22.8234	19.83
							38.572	7.70795	22.5096
							24.6233	74.6472	9.28302
							64.0668	27.4453	5.57852
							24.7667	12.097	27.9951
							8.45748	35.7243	13.6979
							38.3019	25.033	23.1978
							16.7352	57.8006	48.3895
							2.17395	27.3001	35.4004
							11.397	11.5994	20.4629
							48.4526	26.4304	33.8772
							24.4902	26.3593	11.8327
							29.814	20.7802	13.0769
							20.0225	15.8031	27.4119
							18.9214	19.6674	18.6604
							58.233	3.53961	34.6063
							64.0678	30.5516	22.8686
							24.5929	12.7449	25.5882
							24.8028	7.14186	43.9333
							20.0096	26.1656	19.5866
							35.5618	30.2972	18.2755
							14.2971	9.3179	7.13044
							10.3332	19.1574	14.0871
							19.5198	26.4283	53.3005
							36.0832	25.7615	18.6365
							7.88673	29.5037	5.39228
							27.1937	8.54532	80.0642
							27.5905	21.6005	38.8168
							19.2031	24.3523	43.26
							17.3152	33.0407	10.1747
							23.3907	19.0508	18.6662
							10.0283	23.9547	81.1695
							23.3332	9.64279	66.4057
							6.94246	9.84133	11.7845
							17.9025	13.2142	18.8728
							30.767	12.2855	26.3973
							16.128	6.22808	5.68271
							14.2966	28.8308	39.1294
							26.2642	13.5174	30.1112
							61.8839	15.8567	6.59984
							31.2428	10.0484	4.27615
							15.276	16.0508	56.8572
							4.21935	20.2668	33.5598
							56.7041	28.0985	18.1948
							29.0368	17.5353	38.3299
							46.7887	22.1337	18.4891
							37.2751	2.8384	8.67233
							43.6168	6.81639	11.8571
							26.7054	10.2148	9.75586
							2.84687	21.0511	17.4601
							44.9864	30.4325	8.81309
							21.1179	7.64817	23.2257
							0.64356	15.8464	12.7474
							26.2589	22.794	6.70351
							24.4164	17.142	6.35818
							8.87495	11.6798	16.3864
							7.94897	24.6886	41.0027
							4.09894	18.042	15.3787
							40.685	24.5657	17.0231
							26.8117	13.3647	10.0555
							18.8623	33.4521	10.8755
							39.9604	9.78527	8.35749
							19.1765	24.1375	20.2057
							30.401	20.8701	10.0891
							35.2445	7.45655	8.09005
							25.0617	11.6863	9.52956
							10.1029	34.5395	16.1739
							20.4935	1.84579	5.14851
							35.0348	11.2475	21.3883
							3.21782	17.9279	25.4622
							19.61	23.8513	24.09
							37.005	36.5575	10.3739
							26.46	4.19091	11.7525
							5.67132	12.5587	3.26681
							16.1563	13.0238	21.5594
							16.0277	20.0525	35.375
							12.678	9.19944	26.7072
							20.6574	45.2197	29.6221
							7.5692	13.4233	6.89061
							30.5575	22.924	47.9292
							27.511	8.2538	17.0219
							19.0271	21.1607	24.5616
							3.72296	18.9922	15.9832
							22.2985	3.40885	13.4141
							11.5604	33.7958	8.7457
							40.7106	11.2445	4.07481
							25.0209	9.99834	6.05166
							8.94646	10.2022	5.66767
							24.7412	17.6747	17.5019
							21.9195	16.9459	11.8468
							56.8959	24.6794	11.3172
							19.4602	17.7235	10.5872
							30.8041	18.4028	3.41055
							30.5028	80.1594	20.6133
							7.30537	12.5161	23.9111
							21.5175	7.16964	13.4575
							44.2882	19.8027	17.7635
							44.9502	15.7815	20.3207
							16.7675	16.9431	4.57243
							6.77639	15.4776	7.58984
							8.5153	17.3444	15.2972
							15.2179	21.5987	13.3759
							26.6151	14.1348	15.1887
							34.9926	21.3115	14.3475
							9.01991	9.63236	90.759
							7.75848	7.10696	3.27344
							34.3634	27.1931	12.5147
							63.6956	21.6218	9.46116
							3.86139	11.3561	14.9845
							18.5439	5.47029	19.0716
							3.58582	8.79477	15.2762
							20.0254	20.1949	8.07633
							13.7406	5.59111	14.6474
							31.158	52.0243	83.3034
							30.0582	29.0226	9.74666
							4.43148	34.3286	5.44456
							8.60592	9.71565	24.542
							10.1756	12.6745	26.66
							42.1701	11.89	11.034
							13.4234	18.7863	46.8492
							30.1021	15.4927	36.0017
							17.8496	35.3261	23.7161
							17.7104	34.1101	20.8195
							29.2581	12.6838	44.2862
							45.5525	8.13395	47.4554
							1.28712	18.9566	10.0841
							19.1796	3.20391	14.6691
							15.3063	16.321	37.9174
							6.48993	7.99688	40.2609
							27.5197	1.63536	18.7347
							34.4266	9.09654	42.8936
							27.2576	22.1426	5.14852
							13.5148	14.7518	19.8528
							17.8673	4.28018	5.51647
							13.4023	28.1182	106.967
							17.7328	24.0084	25.8747
							9.05978	9.12436	17.0455
							19.9292	5.20717	47.0728
							7.90333	11.2624	59.7842
							10.9836	6.98238	14.0504
							3.65104	4.97306	14.755
							17.9742	7.09093	35.4402
							1.4809	10.6184	7.83824
							9.60858	20.429	22.0602
							12.2528	13.7114	55.8396
							7.98635	20.3871	24.4251
							15.9563	19.3589	77.5092
							11.3316	6.63975	52.6391
							47.2627	15.7483	28.8823
							8.2523	28.9604	29.8533
							35.2038	19.7685	26.7039
							38.3915	24.0424	17.5372
							14.3917	42.856	44.9216
							13.1182	16.1739	30.7323
							9.05956	16.4443	14.4546
							19.5788	13.6137	16.3246
							8.74937	7.67379	6.62102
							10.8045	16.51	33.8224
							23.5614	8.95476	9.18255
							12.2277	20.8102	27.2997
							42.37	7.36518	15.0798
							8.55464	22.8076	25.0219
							9.12301	3.80828	31.5775
							8.18991	39.1154	154.261
							1.64077	20.4536	36.5896
							6.19967	18.3415	35.1791
							21.1756	12.7464	54.1954
							17.7205	8.14275	42.0902
							15.9185	45.5098	30.5532
							40.836	6.3155	25.8594
							15.301	4.82673	16.51
							8.55553	11.3244	42.7924
							8.76468	10.6587	36.1692
							14.4802	10.0131	22.9717
							45.3344	15.8515	60.4073
							7.16357	8.6232	27.4352
							12.4015	13.587	10.4764
							6.51673	5.2686	17.1465
							13.2218	11.3524	40.107
							19.3791	25.827	19.3053
							7.72277	31.3381	12.8748
							13.5148	9.4707	37.3453
							21.0717	9.4129	37.3399
							5.69584	6.42657	81.3654
							22.2872	39.9249	22.0561
							15.2287	5.53259	12.593
							10.2505	9.08068	63.7427
							21.3914	11.5788	3.87203
							29.6797	1.57272	38.2028
							11.7137	24.9822	41.9923
							15.3967	21.4656	10.7948
							25.142	3.98577	15.6629
							45.1993	13.1624	45.1263
							6.30908	20.8719	13.554
							21.0255	6.3268	13.5484
							15.2202	14.3489	7.37732
							8.97642	3.76371	53.0926
							24.962	7.57331	20.1887
							12.0676	59.3645	51.4994
							19.6287	11.5768	26.8712
							6.74996	10.5707	88.4794
							13.5339	12.8838	20.0768
							25.5627	5.72003	18.3351
							12.7741	7.02193	23.3415
							18.6766	17.23	76.0347
							18.9915	3.84434	52.4298
							15.4426	28.9273	9.48126
							20.2933	15.6868	44.5519
							24.9201	17.846	29.8128
							7.26981	18.6504	34.767
							20.1752	3.0011	10.5724
							5.66127	8.68264	17.4724
							12.0596	9.13865	41.656
							25.2682	13.4073	15.8068
							18.3985	31.9013	4.50495
							16.7433	14.8329	37.987
							11.386	17.1788	29.115
							2.39424	4.20372	20.2553
							54.5793	8.8818	22.4054
							6.96967	20.4136	18.8689
							4.10555	9.70285	35.4894
							16.3086	13.848	15.9842
							4.92534	6.19698	34.084
							14.1446	15.0815	18.2063
							10.1891	7.19793	18.814
							41.0005	3.44305	38.6479
							11.3382	5.4703	8.11997
							5.64326	3.02924	8.20676
							2.95752	7.90471	46.6093
							11.8346	17.0545	19.9202
							13.9533	14.0526	18.8139
							8.12494	12.0675	19.6287
							20.161	1.80562	31.9755
							8.07672	6.93346	27.987
							6.76987	19.6656	8.40901
							6.21497	11.4692	27.6979
							10.9633	17.718	5.49845
							20.7458	8.46625	59.7902
							20.5779	17.8415	18.3296
							20.1896	22.6806	66.5735
							11.6231	13.7178	23.8353
							38.8593	0.615833	78.3221
							38.0998	12.9632	16.2454
							34.5065	32.669	96.4238
							21.8993	16.1303	85.8534
							18.5791	17.8369	147.132
							48.5762	15.1035	1.62383
							34.005	24.6985	36.5038
							114.977	5.14361	12.2843
							46.8744	2.55506	42.815
							34.9433	18.6221	2.61104
							35.6344	19.5164	24.6185
							52.6524	17.8811	23.5314
							4.65617	21.3199	60.6224
							16.0733	43.4175	37.965
							39.1936	45.9991	10.2601
							19.7083	16.3475	22.6305
							9.38004	8.87027	54.252
							56.0967	12.1161	21.0593
							19.9611	5.81212	6.9424
							18.8644	17.8356	34.2172
							12.4991	11.1408	21.0536
							6.19113	3.54718	32.4154
							10.7718	22.2698	31.2914
							23.4754	26.8403	36.9649
							12.9826	17.2779	39.4428
							2.15477	17.5088	18.7579
							12.7745	33.8535	99.7468
							18.0334	9.65041	44.508
							18.0429	22.2513	58.9036
							21.1765	25.8669	38.4076
							78.1749	5.59654	7.64785
							24.7151	13.4823	45.8301
							10.9658	9.81534	33.8078
							43.4911	7.15712	31.9897
							33.7555	28.8059	31.2811
							5.58123	37.124	27.8395
							31.1485	45.1258	55.3267
							16.4202	18.1229	9.713
							16.7433	16.9919	23.7199
							40.1271	24.9917	10.4383
							30.4199	23.4445	21.3118
							33.6417	27.1003	20.1377
							26.1148	15.4618	46.1661
							19.8187	39.362	43.2861
							22.8181	22.7266	10.7071
							33.3311	28.7454	13.1465
							36.2911	17.6032	30.3905
							19.3962	15.2119	158.464
							29.3836	24.6347	39.2619
							34.5356	23.6601	27.1224
							34.8946	5.12256	44.2347
							24.2734	9.33671	54.0373
							60.1672	52.756	21.6412
							27.1104	28.095	21.2828
							27.2888	10.5049	12.4337
							8.26363	33.2188	9.79558
							48.2584	28.6596	92.7717
							14.3954	4.40868	17.5265
							16.6172	28.4759	49.7233
							44.0455	49.6425	59.2387
							15.2968	25.0094	6.86937
							7.15659	9.93622	25.9582
							9.05731	7.40099	5.25026
							12.3399	15.587	17.4259
							13.2489	22.7415	22.3786
							15.546	19.4502	29.932
							21.5578	10.9564	12.2414
							25.5359	60.2101	13.1148
							6.79384	8.38366	15.1518
							38.5505	26.2202	30.132
							16.278	13.0185	34.4257
							13.1136	30.4856	44.7859
							13.5123	22.5553	54.6857
							10.9418	30.1852	10.7219
							11.447	22.7779	12.033
							23.6078	32.5333	43.1894
							26.5189	10.4676	47.3905
							22.4578	39.4969	32.433
							14.5794	58.3538	14.494
							19.6224	14.8057	20.0506
							10.4605	15.9679	21.3553
							9.09699	23.9233	36.0045
							25.3851	34.8465	35.8583
							3.85101	19.0115	16.4636
							17.8941	16.0997	20.1806
							27.3704	38.0158	4.62025
							31.0811	25.4409	12.5371
							26.0853	63.3686	19.6509
							16.3709	12.2626	24.4549
							17.8677	22.766	49.5411
							19.6869	14.4215	14.8947
							23.2409	8.45498	27.5975
							16.0033	20.4345	10.0354
							5.58872	8.43995	46.6146
							57.4195	33.668	33.1973
							35.7934	17.6041	30.6285
							24.3834	32.5534	6.02601
							18.4853	10.0092	12.0829
							19.3188	21.0187	20.5999
							12.691	5.95256	15.6078
							22.93	10.2652	42.3658
							31.8147	11.2837	39.6511
							8.19005	22.2211	14.6746
							9.57108	41.4796	33.83
							56.0395	55.1916	47.2306
							39.2562	9.97957	11.9102
							21.3861	19.0016	15.4641
							12.2997	40.3553	49.5736
							25.15	25.7666	87.6787
							18.2053	29.8267	19.8621
							10.3078	46.3428	67.6301
							23.2869	10.2774	40.7988
							30.8771	14.3903	24.5351
							5.24064	11.0795	62.0243
							13.9332	15.3189	8.05168
							10.026	19.2645	18.6853
							7.88549	16.4588	19.1945
							14.7735	39.8162	13.8373
							10.2922	17.567	20.594
							33.0496	12.7873	32.5175
							15.8945	21.0945	6.66635
							37.3547	26.5486	21.0115
							25.3031	73.5486	17.7971
							18.8769	24.547	25.2818
							33.1837	15.3644	45.5843
							36.3035	11.7546	12.6882
							6.54196	19.322	30.4316
							16.0033	1.85055	51.7105
							28.4158	9.78498	12.6206
							5.91087	41.7456	23.1012
							27.9029	24.0656	56.047
							28.9222	15.4809	29.8203
							21.4175	10.2628	17.6744
							3.5396	46.2548	48.2568
							27.4443	19.1311	17.2485
							18.2553	25.1243	30.2298
							15.0046	12.6381	36.101
							24.863	26.8853	30.5283
							32.4437	30.719	54.9385
							13.0748	13.6961	14.6177
							22.2675	2.19667	15.3615
							5.91547	8.78012	15.7433
							14.7106	6.57111	12.6612
							28.1127	20.4805	18.1251
							42.8975	39.5183	18.3544
							14.7783	19.1441	25.3698
							7.14128	24.3365	27.6228
							5.9177	8.65896	13.2829
							13.9851	25.1904	6.66311
							14.467	23.8113	106.594
							23.298	36.2146	8.10076
							12.2821	13.6269	54.5789
							2.57655	16.7102	77.9112
							22.2482	29.7768	9.1492
							43.9886	19.8387	12.2242
							12.7561	44.3945	29.8395
							9.32993	47.1949	11.2145
							2.41792	18.5263	117.542
							13.4501	6.6657	32.0201
							7.27163	23.2681	16.6871
							11.373	25.6154	26.3534
							3.86138	49.1179	8.52197
							7.4725	42.3925	23.688
							24.5531	13.421	60.9665
							28.6921	30.5335	18.6723
							19.7808	25.0547	42.8468
							13.7952	26.3638	46.3767
							13.8222	48.2644	23.3535
							14.3124	16.213	9.49802
							27.0648	37.7308	7.011
							12.3749	24.8349	24.804
							23.1415	10.231	33.4893
							19.7171	3.71573	23.5896
							1.86994	3.01644	28.3169
							29.3972	27.7417	30.8411
							29.1123	23.3526	23.4245
							22.1394	8.34868	18.0107
							33.3406	25.4738	38.9301
							17.5845	9.12284	32.9829
							5.87667	38.0725	21.6298
							5.13371	16.5666	30.6777
							84.2308	10.4089	36.1993
							18.6992	30.7586	43.5394
							36.0111	6.4276	34.6694
							11.5625	22.8462	99.1166
							24.4993	39.2115	12.866
							29.3041	32.586	21.8928
							12.0787	14.6829	28.964
							11.492	26.2422	17.6044
							18.453	24.9709	82.1385
							21.7635	21.1642	17.8275
							14.6111	21.9935	162.182
							77.9614	10.3981	28.56
							50.6217	15.6763	117.395
							3.20718	41.1857	25.7167
							10.4874	16.4197	78.1368
							24.2186	1.88149	25.7075
							16.8139	57.3871	38.1132
							20.682	20.9207	21.8828
							40.4853	11.3138	11.9181
							14.109	16.3423	25.4908
							26.5864	39.4445	14.3722
							7.74271	15.271	16.1158
							16.0896	25.0826	29.2946
							14.6688	15.3172	27.0184
							14.7917	17.187	129.019
							35.9756	34.3441	32.3528
							21.7569	20.7602	41.2929
							14.9796	12.218	35.0828
							0.939219	8.67001	12.6247
							23.0624	9.74068	35.7149
							23.3814	33.7771	19.954
							15.4571	30.2746	23.3732
							20.5422	3.68431	17.244
							4.79316	42.9463	9.22713
							16.021	12.4269	13.9295
							52.173	6.9207	60.1921
							3.82562	16.2433	19.8838
							28.4284	9.54796	76.8403
							30.4297	20.7739	63.2619
							16.8519	12.8672	17.3047
							10.0039	25.3851	112.143
							30.9544	15.8477	31.0901
							9.91714	22.7592	14.33
							10.2417	13.6414	18.3242
							12.9045	41.3112	25.6841
							12.7464	61.0374	20.7762
							34.1565	23.5316	29.1011
							18.7123	13.1701	5.74016
							5.18525	6.43801	13.0073
							15.9839	56.1507	18.5454
							25.5767	13.9738	10.253
							13.4585	10.7627	53.0666
							14.7913	15.2987	80.0119
							23.8376	29.0585	26.5428
							8.20755	23.6239	19.8978
							11.5403	27.0001	66.5104
							11.5322	39.0232	57.3175
							22.1168	30.2214	8.8185
							21.6732	51.4657	22.4295
							34.4769	32.8929	76.8775
							12.0748	87.2133	31.6218
							18.9211	6.86042	49.3685
							36.422	20.1267	24.4617
							22.5248	21.9282	5.12308
							5.50513	36.3253	27.162
							14.7396	26.7456	22.3747
							13.8316	45.5066	30.6727
							32.2171	34.7767	26.0115
							11.5931	37.3785	34.6351
							30.4385	19.3686	57.1101
							31.2828	11.3939	40.0582
							15.2751	7.17903	3.58741
							25.5528	30.9683	63.2601
							29.2307	13.7433	15.2416
							3.10441	18.9369	30.918
							33.7822	33.3817	14.0417
							24.4867	0.570453	56.6418
							11.3277	41.7858	26.6909
							15.8126	19.4327	36.2752
							37.6725	30.0936	36.1734
							35.7039	18.3023	14.914
							19.0704	26.4057	92.2572
							19.6569	16.2757	18.7579
							32.5779	30.5527	15.4576
							12.8228	48.8262	25.812
							37.0029	23.8347	20.0065
							23.3127	37.5962	6.62905
							7.01786	6.04749	14.182
							18.2106	61.1834	2.82716
							40.1083	21.4387	20.4089
							3.07157	34.3728	8.64599
							66.6336	18.0315	5.83403
							50.7271	53.9944	18.5121
							9.05875	19.493	45.0095
							59.8184	15.0031	14.9827
							32.0101	42.8052	25.8901
							12.9145	17.7603	30.5084
							12.5712	21.6458	8.22499
							4.75737	26.8018	23.2391
							31.1182	9.58026	64.184
							21.6512	18.7747	25.3936
							2.1191	93.462	9.72534
							3.4708	27.3751	36.027
							33.3666	21.2459	70.3143
							4.24296	21.0489	57.7522
							9.43896	6.59829	15.9595
							14.5099	68.851	8.0591
							22.7871	14.0258	56.9321
							32.8481	26.1027	11.2745
							5.44732	35.5863	29.3802
							14.3613	4.68672	8.07625
							14.3915	19.5104	33.1515
							14.5344	19.1772	20.7449
							6.85488	4.61592	18.6209
							26.767	11.5134	21.8812
							4.01718	25.1645	39.8144
							3.0706	24.0604	26.5497
							1.38894	29.5084	9.6273
							23.519	33.9022	21.5913
							21.3105	29.1076	22.2819
							56.2209	25.9972	31.6884
							8.35757	18.4693	13.4419
							13.5512	17.0007	95.1062
							11.8461	29.7689	16.1401
							16.5943	64.5925	35.5379
							37.716	7.62106	31.5407
							21.8078	13.1331	39.8738
							58.9511	4.9705	10.1959
							39.9227	18.3189	28.3442
							12.7656	5.5344	25.6243
							13.2987	8.61714	25.2646
							22.0267	44.7776	7.13386
							18.623	37.0629	25.7915
							26.366	52.2584	15.4527
							9.99972	42.1997	8.669
							77.3564	49.0924	17.2407
							26.8319	3.00385	18.8068
							31.8597	16.0521	5.45986
							32.6086	8.6672	0.491049
							12.4291	21.2821	10.386
							20.7466	29.6167	10.233
							19.4394	13.5782	16.0166
							33.7742	7.53271	8.19194
							15.4165	26.7025	35.0063
							34.1343	8.35553	14.4926
							62.1194	43.6897	14.0571
							7.64458	63.7709	13.3195
							11.9086	40.2922	37.6523
							22.952	30.1304	13.0287
							38.7014	34.8254	3.01693
							11.5624	19.0024	29.9454
							6.48582	93.929	7.85548
							9.08849	24.0939	4.43608
							17.2112	64.8939	10.0458
							28.738	47.6713	19.9203
							20.4232	17.5671	17.6859
							17.1301	3.37346	10.7606
							8.51466	30.3212	5.36648
							35.8971	5.15236	22.0513
							70.5798	12.3848	4.9152
							11.8635	37.8353	18.5146
							11.7217	36.7655	8.74488
							34.6574	12.6014	12.279
							12.2676	24.6352	18.0198
							44.9701	42.4138	34.1136
							25.3632	25.0506	27.7083
							38.6739	25.4472	2.89604
							32.606	30.7029	38.3372
							20.2554	6.78682	6.02127
							27.0564	15.5413	9.54653
							9.4621	20.3671	5.67968
							7.18088	93.1336	31.3788
							19.639	30.1995	25.5535
							33.45	14.3092	10.4456
							19.6817	50.5261	9.20242
							10.3763	37.8101	3.17954
							12.9629	41.5047	34.6744
							17.5125	40.502	42.0981
							19.1701	28.2872	13.5195
							49.3375	47.1309	81.8739
							41.4765	16.3449	25.2797
							13.4645	40.9629	18.4437
							13.2149	33.6239	75.2249
							27.1193	31.0701	37.103
							29.5651	34.7509	11.596
							28.325	34.9013	10.7446
							6.37142	25.6718	13.0488
							3.30203	29.8729	53.4912
							26.3925	56.3355	22.6237
							14.742	28.8925	7.07921
							26.0371	34.3185	10.8263
							35.136	46.4136	12.9382
							4.01632	47.4668	4.79981
							18.4319	171.251	11.6566
							26.6177	47.3629	20.2424
							9.49506	56.0298	5.51541
							40.0102	26.6158	15.5281
							7.55999	57.0592	67.1457
							15.8064	22.3966	65.1984
							30.8485	32.9878	27.6286
							7.64077	6.74727	4.90578
							21.2959	56.4934	26.2399
							18.6461	41.5964	12.8177
							19.4582	28.509	5.86342
							5.25521	19.6876	17.8401
							10.0829	3.96236	19.9298
							11.0213	23.8091	16.5388
							11.4624	1.93456	20.8336
							24.3708	22.9466	12.7663
							7.73309	40.6657	21.1422
							28.2314	10.8437	11.9059
							23.8252	53.2577	8.24101
							6.06007	41.7653	11.9674
							49.974	14.574	8.02606
							27.533	37.8412	18.831
							18.0398	15.7211	20.2422
							47.2214	30.9867	20.9631
							20.9057	60.756	20.4893
							25.868	64.2417	13.8801
							15.5321	32.8678	7.06787
							23.042	43.0225	15.2575
							31.3948	39.5473	15.7673
							54.6778	16.6994	72.1587
							16.5167	53.4741	27.0995
							27.087	52.0452	47.8555
							17.8941	43.7331	17.6025
							21.3664	25.9626	18.9265
							11.9147	22.4337	21.5594
							18.7065	12.9564	39.1156
							4.68894	10.0081	11.4664
							10.1595	36.1644	8.34214
							21.6776	30.0162	1.63116
							5.63623	54.3052	23.0649
							7.98558	4.98999	18.6012
							13.1931	38.5196	4.89519
							14.1858	30.6306	7.38243
							2.68164	22.4096	19.5783
							0.869185	16.8923	22.2164
							31.6471	15.0393	8.79385
							25.1861	9.79381	38.1532
							36.5272	34.4932	38.551
							22.6695	19.6138	16.7218
							40.2525	7.81403	12.9323
							18.5101	59.3503	10.2246
							2.97021	25.9826	23.1135
							6.21272	32.8366	54.7552
							18.2127	7.68135	19.6104
							20.322	10.9549	6.75743
							0.854267	16.1739	8.0689
							15.8591	10.1688	8.61548
							11.3715	15.4336	12.4119
							12.7847	52.4103	30.9931
							12.1059	32.4855	21.2189
							17.5827	20.1093	10.5854
							17.8596	69.5049	17.4007
							32.5867	11.1676	7.38798
							12.4847	20.9104	5.31041
							16.1371	29.0941	5.2192
							10.1246	2.90662	39.5881
							3.73589	15.3157	17.2455
							0.420492	6.54906	28.8489
							13.2316	20.4044	29.9257
							16.1088	26.3778	3.93384
							16.6799	17.8758	22.8465
							37.535	24.9984	44.0552
							27.6424	21.4537	48.3167
							15.6585	23.3825	14.1795
							8.79132	11.7887	2.88249
							19.7503	20.1565	9.66571
							6.92696	57.3014	10.7248
							17.6468	33.6536	46.2753
							29.9814	6.3002	10.5815
							17.6772	23.1193	10.7253
							26.3703	15.4115	11.7917
							15.677	8.86284	27.0311
							10.6805	51.2157	9.42849
							27.5218	16.8559	26.9549
							30.3531	7.56768	38.7533
							19.9843	39.474	8.21184
							26.1562	63.503	12.8244
							44.8112	54.9924	7.79153
							29.2434	16.4335	19.167
							22.7563	25.8068	13.9944
							19.0842	38.7108	9.88901
							18.6753	19.1073	13.2635
							19.5015	30.2597	32.94
							9.90592	27.756	46.6597
							13.0516	5.46573	3.71389
							13.6185	11.0571	29.6689
							22.4576	10.1028	17.9816
							21.136	16.5941	11.9059
							15.4818	13.2689	100.44
							33.161	21.2294	32.5355
							9.55314	21.9718	14.9947
							3.74924	0.402488	15.6405
							25.0408	10.1314	17.3951
							27.6644	42.0235	10.5131
							17.2271	39.3952	0.277217
							6.97531	5.84111	43.4732
							20.2913	27.7974	44.1048
							22.8229	19.0926	1.91062
							17.1056	25.7227	8.24011
							36.7736	13.9537	22.7779
							31.8185	1.77392	16.6432
							21.8664	34.0256	11.9886
							23.7836	25.6484	15.2035
							10.3623	19.6167	8.24887
							6.16783	14.3564	27.188
							27.4496	8.37375	15.7673
							25.4208	13.2175	6.43565
							30.91	39.3428	53.4135
							22.0546	35.3717	17.219
							44.467	25.158	9.11557
							13.6031	36.4697	2.41263
							11.0541	13.9425	80.7941
							35.0228	18.4971	11.3512
							25.1963	22.5119	11.2653
							48.353	28.5853	0.96534
							34.3137	16.3912	10.8937
							16.5613	18.8965	20.0744
							34.8628	13.6336	4.50495
							27.9198	33.9372	6.98563
							19.216	15.5309	13.1039
							21.6469	4.484	20.7449
							33.4057	12.4453	38.6499
							0.965714	21.4909	21.4718
							23.973	45.7656	4.48685
							8.0542	0.466324	5.65903
							8.89377	17.988	6.98148
							21.64	2.0519	4.76426
							18.5579	7.07921	8.93617
							8.37862	9.63132	19.461
							14.9836	17.6738	14.9459
							11.4452	34.3615	19.2882
							2.57482	13.876	10.9509
							26.7795	37.218	8.22734
							21.811	29.3443	7.32484
							4.05277	16.4636	76.0312
							8.88081	6.29347	30.829
							19.0505	11.4647	13.5849
							13.5705	30.0491	37.7
							43.6406	83.9948	2.18852
							23.8933	16.1319	33.7871
							12.9721	19.9181	29.4197
							27.748	37.4369	14.4992
							18.3237	24.3295	21.6774
							21.118	21.6095	11.5913
							6.71778	31.545	17.1276
							14.8995	11.3225	9.0076
							8.63225	13.9661
							27.2875	14.7428
							11.0155	24.3832
							6.8144	16.0658
							18.3566	15.9311
							17.6726	16.4119
							18.444	14.5126
							19.4999	20.6056
							10.1216	14.528
							33.8941	41.3638
							8.22226	26.2662
							4.62752	16.6764
							11.8476	24.418
							31.8635	37.4062
							25.6134	5.03716
							5.71661	1.78521
							19.7684	22.8032
							40.9159	28.4771
							20.9235	34.5198
							9.7833	22.1941
							9.81118	15.0775
							14.2526	7.65389
							7.59041	2.76771
							6.22461	43.505
							39.9325	26.9865
							49.3347	23.0817
							15.1805	12.0681
							13.159	30.1354
							5.58222	13.9102
							9.76566	8.92087
							1.84447	15.0477
							10.8086	50.4007
							15.3121	37.6704
							5.35212	17.5965
							9.65346	26.1668
							22.8706	11.5364
							11.3608	1.1643
							10.8939	6.43564
							4.43325	24.1201
							21.4531	11.1575
							22.6649	29.0576
							6.82151	15.7314
							26.3087	12.5962
							26.2388	25.3935
							4.80223	12.0386
							17.0851	6.04121
							11.2298	12.6578
							1.06038	8.80885
							5.85693	26.5787
							14.4258	18.1292
							15.4228	22.0189
							19.8114	12.1306
							14.4802	19.0929
							10.7265	18.201
							13.2744	15.1047
							22.7359	19.3193
							13.0315	40.5844
							14.3336	15.7675
							26.5851	12.3608
							2.49093	0.63079
							17.7313	25.7967
							26.1807	26.9961
							3.24078	20.0261
							3.06626	21.1938
							25.3761	30.5019
							12.9713	31.3769
							34.561	10.3407
							41.5689	2.8321
							7.25396	22.6218
							5.63137	10.829
							11.544	15.9132
							7.60581	22.66
							16.6972	16.4421
							12.5641	1.28713
							23.0194	12.9443
							30.9568	15.5059
							9.17393	6.09453
							6.64494	11.2758
							33.8692	4.82673
							5.8579	15.3472
							8.31362	21.5831
							25.1926	10.7892
							5.31724	46.8973
							28.6565	17.4635
							15.3434	17.0996
							8.68812	3.46777
							9.31912	10.7
							13.8223	4.95862
							12.2282	12.0087
							26.4006	7.40099
							16.8814	24.1327
							1.20689	25.8866
							38.8796	12.6522
							12.7485	28.3408
							22.7646	9.26637
							7.15313	11.2498
							3.17117	33.5994
							19.0721	8.50392
							15.9527	20.9054
							8.45642	15.7638
							49.6117	7.9482
							12.5017	4.80433
							17.4452	11.5771
							17.579	19.9615
							16.202	12.633
							25.7607	13.8565
							8.65504	2.036
							7.6876	14.6282
							9.07253	17.0866
							11.6463	15.0451
							8.27694	6.58622
							25.2154	6.32356
							5.49826	6.51849
							5.79208	19.416
							22.7898	15.4637
							8.48171	12.3926
							39.6449	28.8852
							18.8652	26.926
							21.3088	14.9103
							60.3232	13.8051
							5.51235	13.5161
							6.14559	4.8179
							55.2136	26.0644
							8.87473	15.2609
							9.65347	16.7234
							3.71319	4.21719
							16.7203	19.596
							20.782	20.8491
							7.79641	28.483
							59.6672	6.54745
							2.39431	20.3548
							5.2843	12.9971
							17.4002	9.78742
							22.218	16.1247
							14.2931	9.96917
							26.2052	17.4055
							11.8604	1.28713
							5.2734	11.2328
							4.87454	5.47683
							37.1391	1.12235
							7.57428	16.1559
							19.4347	25.2373
							2.16107	26.6165
							8.1521	9.90512
							25.1441	15.9172
							12.2995	25.4798
							2.00866	8.60155
							42.6826	7.8
							42.2469	19.2457
							15.1901	7.67558
							1.60618	25.8881
							5.25817	9.54826
							45.4369	12.2098
							6.63871	50.2192
							7.63342	16.818
							23.6021	19.0973
							8.88087	17.4481
							12.3565	11.228
							20.977	8.36634
							9.71205	4.59422
							32.1782	3.7144
							13.3638	8.51518
							9.95277	12.462
							14.6114	13.6059
							18.6388	22.9209
							32.5142	14.8701
							9.10168	15.1069
							13.9385	1.66425
							7.54359	20.8246
							4.9995	20.8462
							4.16886	6.63807
							18.002	29.7535
							20.5391	17.0932
							20.3778	5.14852
							9.18404	37.3483
							4.50885	16.0181
							2.86816	15.1462
							12.5487	7.44626
							6.27284	30.4644
							25.0084
							8.94045
							5.32811
							10.3403
							11.6272
							7.0792
							19.2511
							10.3392
							13.2911
							60.751
							9.50582
							25.366

## Sheet: Figure 4
	Figure 4a		Fraction (relative to field of view) of Streptavidin-488 leak relative to control
	control	20 mmHg	55 mmHg
fov 1	1.00041	1.41783	1.23914
fov 2	1.09882	1.52991	1.20193
fov 3	1.30312	1.46593	1.62639
fov 4	1.1193	2.1082	1.51806
fov 5	0.956047	1.64838	1.30176
fov 6	1.17381	1.46021	1.46597
fov 7	0.736555	1.68549	1.02887
fov 8	0.508023	1.34569	1.35159
fov 9	0.838918	1.87302	1.42235
fov 10	1.05459	1.26875	2.17898
fov 11	1.07845	1.71599	1.4802
fov 12	1.13197	1.10551	1.73601
	Figure 4d(left)		Area/Feret's diameter^2			Figure 4d(left)		Perimeter/Feret's diameter			Figure 4g		AJ-actin orientation mismatch
		control	20 mmHg	55 mmHg			control	20 mmHg	55 mmHg			control	20 mmHg	55 mmHg
		0.0499923	0.159971	0.112477			2.8103	2.69697	2.80778			1.01689	0.675789	0.471875
		0.0159976	0.210567	0.0776321			2.224	2.53906	2.88619			0.84765	1.08169	1.48638
		0.0562276	0.214207	0.15563			2.35118	2.77443	2.47361			1.5098	0.524904	0.756245
		0.149267	0.0865651	0.101452			2.95316	2.28986	2.47056			0.971839	0.562469	1.28922
		0.223342	0.147381	0.140551			2.60023	2.63569	2.73714			0.970827	0.912246	1.12401
		0.13211	0.101499	0.172911			2.60361	2.32286	2.79239			1.19408	0.676707	1.08586
		0.0655597	0.174095	0.0834499			2.77315	2.55308	3.38834			1.61161	0.71463	0.82869
		0.101122	0.150328	0.0830863			2.42282	2.38404	2.79381			1.19411	0.518341	0.544218
		0.041919	0.258213	0.193232			2.39918	2.68453	2.92559			0.886737	1.46269	1.17126
		0.0605593	0.200991	0.0763758			2.92606	2.56114	3.07305			0.382273	0.514088	1.01218
		0.125946	0.188745	0.0715213			2.56309	2.85849	3.8149			0.676225	0.654971	0.316908
		0.0794571	0.274455	0.173327			2.29744	3.14677	2.96617			0.625763	0.757368	0.493056
		0.0932711	0.106763	0.154365			3.43	3.02224	2.35115			0.880525	0.598785	1.29734
		0.078167	0.129826	0.0737128			2.43627	2.50681	3.10285			0.929899	1.74098	0.778846
		0.0563009	0.171363	0.121321			3.00677	2.51377	2.50444			1.08184	1.00622	1.19936
		0.0848276	0.13434	0.106433			2.23619	2.62508	2.52876			0.747647	0.830975	0.558495
		0.0890609	0.123447	0.313575			2.96047	2.6298	2.71035			0.581301	0.587749	0.87235
		0.182738	0.178707	0.059453			2.38403	3.33066	3.31533			0.782135	1.47685	0.76377
		0.0582331	0.172243	0.139905			2.24981	2.69536	2.38854			0.802307	0.810312	1.16518
		0.071905	0.174559	0.0905643			2.51181	2.28393	3.11752			0.613333	0.71875	1.35786
		0.0964475	0.0839217	0.0797992			2.23555	2.25701	2.96063			0.381197	0.662339	0.614379
		0.0815296	0.0555035	0.183			2.88502	2.71488	2.55046			1.22117	0.707386	1.09587
		0.162682	0.259589	0.134263			2.25337	2.50652	3.19271			0.639596	0.886076	1.08854
		0.127404	0.132844	0.115789			2.37996	3.02845	3.27879			1.16952	0.8557	0.843725
		0.0994731	0.237069	0.270817			2.65003	2.68401	2.6716			0.726639	1.02071	1.52027
		0.0655927	0.106594	0.16833			2.4558	2.56221	3.54512			0.567742	0.505318	1.01166
		0.0526995	0.172293	0.173225			2.66865	3.37451	3.56615			0.90726	1.27967	0.918541
		0.13059	0.296135	0.179697			3.20102	2.57378	2.77368			0.808976	0.951177	0.88366
		0.188562	0.103164	0.205818			2.95928	2.57421	3.49233			0.414006	0.917308	0.854496
		0.14996	0.173129	0.120694			2.77992	2.64189	3.06322			0.413534	0.637367	0.564815
		0.222056	0.133026	0.109622			2.77184	2.48396	2.79634			0.542581	0.211382	0.46435
		0.23198	0.174529	0.129626			3.04083	3.02697	2.54777			0.601093	0.789225	0.805305
		0.0902572	0.273024	0.0710608			3.02729	2.64411	2.56159			0.676882	0.440997	1.54228
		0.100011	0.15782	0.121943			2.3862	2.79474	2.36193			0.630726	0.910381	0.702765
		0.074834	0.0735737	0.127029			2.41455	3.38409	2.85573			0.97561	0.898915	1.12814
		0.0939503	0.335111	0.17026			2.3101	3.03345	2.69533			0.514114	0.671382	0.910534
		0.0446838	0.242582	0.309922			2.39286	2.57448	2.41939			0.622088	1.07269	1.77084
		0.0825873	0.159926	0.140614			2.50707	3.10293	3.45859			0.328404	1.25965	0.602632
		0.0908711	0.0736096	0.140108			3.33315	2.89096	2.82498			0.609717	0.822717	1.58712
		0.128366	0.0564085	0.134872			2.4954	3.29603	3.15198			0.840367	0.748751	1.04048
		0.185567	0.0940741	0.247641			3.17893	2.28049	2.93322			0.745736	0.522473	1.14691
		0.187696	0.0501492	0.170934			2.83028	2.75518	3.28351			1.43243	0.904202	0.990741
		0.0952082	0.14504	0.204689			2.37713	2.342	2.84995			0.507766	0.989056	0.819672
		0.0876197	0.101337	0.29599			2.21267	2.68316	2.99589			0.796537	1.47888	0.821862
		0.0400556	0.200942	0.0818138			2.29529	2.44502	3.23286			1.17967	0.465046	1.16393
		0.0568834	0.109698	0.115498			2.43819	2.42441	2.72199			0.851071	0.747542	1.40525
		0.075702	0.0633316	0.156041			2.52131	2.48141	3.22718			0.371041	0.860596	0.849175
		0.0524166	0.198515	0.285788			2.54602	2.5972	2.64003			0.218798	1.11963	0.607577
		0.206984	0.121901	0.113166			2.14613	2.53396	3.45661			0.785922	0.731048	1.18038
		0.0706691	0.0706445	0.116696			2.44048	2.60732	2.57761			0.803376	0.664466	1.36879
		0.0383006	0.0890125	0.179898			2.5716	2.45773	3.32913			0.643519	0.548778	1.25794
		0.0702087	0.124734	0.175738			2.67863	2.75908	2.96324			0.782418	0.402272	1.57197
		0.226791	0.13437	0.086383			2.96022	3.13084	3.15626			0.541209	0.916071	1.40796
		0.103253	0.1677	0.182108			2.47869	2.40253	2.64988			0.834897	1.19262	0.777156
		0.253272	0.0812632	0.238051			2.4976	2.45085	2.95839			0.934746	0.634293	1.5041
		0.12418	0.0644757	0.17849			2.58948	3.27633	2.81421			0.507071	0.53468	0.703799
		0.150483	0.286518	0.149873			2.35486	2.54906	2.90131				0.579296
		0.113134	0.0665572	0.125473			2.55652	2.67821	3.17068				0.952134
		0.0810266	0.183287	0.122825			2.21086	2.30834	2.74578				0.652545
		0.0589177	0.315188	0.193334			2.14394	2.8661	2.96357				1.01826
		0.168467	0.106566	0.147795			2.82651	2.29941	2.42588				0.493046
		0.0723394	0.301261	0.158005			2.46855	2.49857	2.59785				0.674172
		0.0464518	0.101475	0.0852657			2.42598	2.89894	3.41826				0.902884
		0.0581994	0.141108	0.166828			2.71515	3.3791	2.73927				0.727273
		0.0498582	0.114559	0.0820618			2.48725	2.90189	2.8562				0.888889
		0.246268	0.254703	0.195458			2.41446	2.54803	2.64569				1.13708
		0.101219	0.235434	0.0778333			2.52216	2.66717	2.93908				0.491456
		0.100301	0.194991	0.132124			2.2678	2.46488	3.05008				0.515476
		0.074362	0.10707	0.144491			2.5972	2.60959	2.93896				0.86137
		0.0580148	0.087448	0.0831329			2.29301	2.7363	2.93075				0.540787
		0.0501572	0.106498	0.125057			2.33535	2.56816	2.80292				0.969099
		0.078803	0.176959	0.11735			3.61826	2.76025	2.71822				0.959477
		0.0772762	0.0804365	0.207725			2.61155	2.37061	2.8852				1.34201
		0.0438619	0.103095	0.164264			2.26642	2.69682	2.5508				0.552381
		0.157876	0.111516	0.102247			2.69547	3.21054	2.46026				1.02106
		0.258989	0.171317	0.0940472			2.57068	2.60433	2.31412				0.700828
		0.128254	0.182196	0.13028			2.86362	2.55351	2.48009
		0.051971	0.0869721	0.244947			2.37617	2.58217	3.20443
		0.0728524	0.101674	0.0999706			2.61906	2.83808	3.49736
		0.0400489	0.18105	0.0663448			2.83045	2.58723	2.63539
		0.0698479	0.131263	0.120795			2.47223	2.72256	2.39877
		0.197992	0.118768	0.152974			2.53628	2.65155	3.23932
		0.176517	0.250575	0.144339			3.22097	3.16328	2.94597
		0.21392	0.1483	0.209343			2.48599	2.43308	2.92593
		0.232869	0.156812	0.114617			2.38007	2.62427	3.09432
		0.245993	0.226261	0.0968198			2.28743	2.1973	2.83249
		0.115152	0.08391	0.155331			2.48192	2.26928	2.53385
		0.0634432	0.225612	0.103367			2.52809	2.42839	4.09358
		0.0839084	0.0428931	0.296835			2.50858	2.91126	3.36299
		0.281442	0.0529364	0.0887796			3.69774	2.48418	2.44729
		0.0435147	0.0786745	0.0877349			2.84952	2.782	2.46166
		0.0761122	0.10748	0.139291			2.89497	3.59795	2.6192
		0.0673009	0.0719389	0.143135			2.85911	2.54021	3.55705
		0.0796655	0.21982	0.130258			3.40711	2.46258	3.15647
		0.11584	0.368194	0.0982294			2.52354	2.6342	3.36615
		0.0846085	0.204379	0.164499			2.21219	3.28882	2.65335
		0.177283	0.0879892	0.0879334			2.57018	3.17862	2.74959
		0.0574177	0.102839	0.088627			2.83098	2.78567	2.77125
		0.0340449	0.17293	0.108681			2.17213	2.72923	2.57443
		0.0590051	0.23586	0.0800644			2.29795	3.12258	2.92851
		0.100192	0.196431	0.176568			2.45453	3.22897	2.33922
		0.0391596	0.197928	0.0735636			2.34753	2.97757	3.26837
		0.0377147	0.147656	0.124573			2.92534	3.12539	2.30964
		0.0436144	0.142064	0.275141			2.95693	2.77174	2.69444
		0.0557094	0.166159	0.101243			2.50479	3.18252	4.35015
		0.0458394	0.292317	0.187998			2.35183	2.46293	2.44763
		0.0535784	0.163757	0.114566			2.75654	2.6986	3.29462
		0.0531758	0.20061	0.134234			2.35707	2.80996	3.26142
		0.0592042	0.0925342	0.0823436			2.62636	2.81478	3.39269
		0.0699542	0.0705002	0.270566			3.25021	2.55283	2.55868
		0.0879668	0.0697824	0.0909029			2.35334	2.67771	3.87188
		0.117993	0.0833009	0.0831001			2.44057	2.57236	2.75976
		0.174109	0.236335	0.162896			2.33313	2.62869	2.36385
		0.0864629	0.10375	0.136092			2.36841	2.50176	2.3646
		0.194594	0.142178	0.292551			2.49629	2.33718	2.96662
		0.0810135	0.204946	0.205097			2.60728	2.45828	3.57646
		0.0909346	0.115453	0.137804			2.42506	2.59741	3.10507
		0.188689	0.0851004	0.118514			2.77336	2.67264	2.76696
		0.207921	0.121509	0.122555			2.86446	2.50513	3.17467
		0.10266	0.125743	0.130387			2.74471	2.8029	2.74154
		0.0752877	0.0886474	0.112799			3.23337	2.55097	3.28818
		0.106506	0.0674124	0.142402			2.66899	2.35622	2.91541
		0.0603264	0.0897843	0.0786122			2.27565	2.59027	3.84478
		0.0996596	0.266814	0.161947			3.30501	2.52934	2.49832
		0.0682307	0.118726	0.101099			2.51866	2.71197	3.45709
		0.0369711	0.0657319	0.161984			2.28533	2.94299	2.97776
		0.155996	0.152499	0.0693215			2.73602	2.78799	3.22746
		0.0885168	0.137564	0.146724			3.00061	2.766	2.28645
		0.156981	0.101013	0.0436769			2.85014	3.42559	2.40397
		0.109237	0.156723	0.0900545			2.96122	2.42832	2.63061
		0.0954015	0.187513	0.127016			3.06956	2.96277	2.89415
		0.0609374	0.13675	0.138426			3.58857	2.32874	2.4562
		0.0515079	0.33753	0.152186			2.81899	2.34072	2.95234
		0.211928	0.3445	0.0863618			3.10262	2.86152	3.13598
		0.120701	0.0681845	0.162081			3.12063	2.84555	2.78118
		0.244978	0.077198	0.0906103			2.84077	2.68863	2.33873
		0.142151	0.120251	0.126395			3.44638	2.97151	2.39102
		0.191856	0.0660468	0.106209			2.57622	3.06209	2.45207
		0.154557	0.048287	0.248114			3.26611	2.52174	2.3631
		0.106162	0.088031	0.20591			2.73488	3.75625	2.50647
		0.266379	0.113166	0.166842			2.37021	2.68397	3.3012
		0.101355	0.122948	0.16359			2.18709	3.12652	3.33856
		0.104949	0.0925621	0.06893			3.59981	2.3869	3.05245
		0.120166	0.101066	0.162234			2.494	3.07796	2.96564
		0.075068	0.07424	0.133472			2.37533	2.13974	3.72478
		0.0740486	0.228667	0.176951			2.4454	2.42481	4.42847
		0.058225	0.184382	0.0785863			2.35787	2.47393	2.6945
		0.0998738	0.234658	0.161984			2.54464	2.39968	2.4013
		0.076365	0.184329	0.0693215			2.50078	3.85766	3.22746
		0.165719	0.208649	0.146724			3.57233	2.40862	2.28645
		0.068147	0.0487461	0.0436769			2.48103	3.13232	2.40397
		0.0988815	0.106943	0.0900545			2.5259	3.37811	2.63061
		0.0683596	0.137611	0.127016			3.43422	2.12884	2.89415
		0.0539702	0.0643511	0.138426			2.46841	2.62007	2.4562
		0.0871028	0.218884	0.152186			2.30901	2.33153	2.95234
		0.0590811	0.193289	0.0863618			2.171	2.69652	3.13598
		0.0729774	0.107034	0.162081			3.07305	2.52928	2.78118
		0.142924	0.323296	0.0906103			2.72869	2.64406	2.33873
		0.0691676	0.0754994	0.126395			2.38383	3.29855	2.39102
		0.0618686	0.0539861	0.106209			2.57797	2.30352	2.45207
		0.054342	0.0735273	0.248114			3.05649	2.85337	2.3631
		0.112011	0.0851947	0.20591			2.96144	3.54149	2.50647
		0.0892822	0.0919065	0.166842			2.47902	2.45867	3.3012
		0.0726604	0.312315	0.16359			2.44146	2.9362	3.33856
		0.251545	0.0955474	0.06893			2.60862	2.64666	3.05245
		0.191563	0.182192	0.162234			2.40205	2.61561	2.96564
		0.105287	0.0553759	0.133472			2.26836	2.19189	3.72478
		0.040342	0.1085	0.176951			2.91381	2.69567	4.42847
		0.0853181	0.255528	0.0785863			2.2924	2.6013	2.6945
		0.080588	0.0791513	0.110653			2.74563	2.47456	2.4013
		0.0905949	0.0763511	0.144416			2.36063	3.5078	2.87311
		0.0744537	0.142407	0.124358			3.53978	2.56156	2.94015
		0.0407013	0.0773554	0.217898			2.6018	2.45321	2.72746
		0.243901	0.0423275	0.150615			2.3296	2.70794	2.59351
		0.126657	0.103737	0.153177			2.60558	2.5139	2.9073
		0.0531133	0.0722755	0.123473			2.23307	2.95652	3.17521
		0.135074	0.18691	0.15889			2.46956	3.28528	2.29437
		0.235878	0.250191	0.145955			2.42127	2.54992	2.98245
		0.059094	0.103291	0.0794266			2.31213	2.38419	2.60188
		0.0776407	0.0935293	0.0711734			2.47205	3.18329	2.40778
		0.0534486	0.163617	0.063078			2.26411	3.73234	2.60291
		0.156037	0.132066	0.118705			2.59159	3.46924	2.91203
		0.0944929	0.0907033	0.0997272			2.37672	2.71193	2.55685
		0.0457585	0.0885276	0.158064			2.5107	2.36558	3.54887
		0.0876618	0.16	0.297529			2.22982	2.58344	3.25291
		0.0410242	0.146421	0.0546577			2.82932	2.7004	2.70022
		0.0599818	0.117688	0.168179			2.25903	2.64203	2.4251
		0.107586	0.110823	0.165137			3.59022	2.67789	2.74824
		0.217762	0.256472	0.180983			2.27113	3.05682	3.13696
		0.149782	0.196681	0.0596749			2.41909	2.42317	2.22614
		0.0696338	0.0714687	0.126939			2.43806	2.8016	3.03311
		0.100927	0.105919	0.0445902			2.48048	3.24977	2.49166
		0.0874949	0.0970956	0.0499856			2.14168	2.37424	2.2211
		0.115398	0.137018	0.116603			2.29218	2.38658	2.71909
		0.0419081	0.0794306	0.124352			3.47772	3.19667	2.78729
		0.165498	0.398464	0.159814			2.52195	2.66049	2.32842
		0.247563	0.0838859	0.137061			2.91562	3.00445	3.25357
		0.143978	0.0769769	0.137812			2.56872	2.89052	2.85505
		0.137661	0.357031	0.0999758			2.50283	2.60187	2.68712
		0.181728	0.103135	0.0814937			2.64188	2.37735	2.91429
		0.146189	0.168643	0.253591			2.52539	3.36203	2.36221
		0.259237	0.278285	0.197525			2.71618	2.929	3.70846
		0.131352	0.081101	0.327348			2.51986	2.85957	3.18584
		0.197687	0.0933459	0.151529			2.2676	2.85017	3.41472
		0.100908	0.144385	0.140037			2.48363	3.27333	2.53409
		0.0927831	0.152041	0.0945281			2.60957	2.56408	2.44868
		0.223532	0.131459	0.208001			2.53092	3.10607	2.61666
		0.2215	0.183338	0.311477			2.42781	2.24815	3.04887
		0.169631	0.125777	0.214248			2.54246	2.69059	3.13289
		0.0940231	0.147119	0.0751027			2.55391	3.39832	2.70851
		0.20442	0.134582	0.130039			2.4707	2.83969	2.54201
		0.176658	0.120441	0.178347			2.56724	2.80846	2.45714
		0.0974416	0.109458	0.163034			2.40269	2.69592	3.32707
		0.12898	0.126067	0.18865			2.74502	2.68728	3.22846
		0.124484	0.0899053	0.180524			2.2632	3.54263	2.73294
		0.132587	0.118189	0.127496			2.35194	2.45903	2.87244
		0.0562138	0.302234	0.0929061			2.23743	3.08703	2.46644
		0.125192	0.132115	0.131006			2.615	3.08757	2.59922
		0.0753322	0.156337	0.0775412			2.33806	2.53767	2.61229
		0.067229	0.144754	0.106043			2.90114	2.66419	3.0076
		0.0966996	0.146337	0.107434			2.56082	2.58725	3.71543
		0.144658	0.309313	0.188023			2.83293	2.47975	2.95169
		0.0868756	0.243122	0.0581269			2.22402	3.59131	3.20752
		0.0944792	0.204118	0.173829			2.79323	2.54522	2.66418
		0.0455384	0.227878	0.15856			2.47791	2.6171	3.25681
		0.107089	0.112268	0.105999			2.51786	2.57095	2.92052
		0.163818	0.146878	0.0974662			2.86737	2.903	2.44254
		0.123108	0.198392	0.192214			2.30731	2.69484	3.60374
		0.13548	0.189656	0.214352			2.4193	2.48507	2.89342
		0.135345	0.235072	0.242525			2.14178	2.35775	2.53208
		0.156973	0.0854703	0.111195			2.84085	2.60011	3.05319
		0.0388803	0.161027	0.117942			2.68871	2.87741	2.67289
		0.121817	0.0891201	0.149114			2.87137	2.71171	3.12121
		0.137044	0.244929	0.255801			2.49015	2.65619	3.50454
		0.0876853	0.139975	0.0887854			2.45972	3.99015	3.63949
		0.0912955	0.176133	0.0951719			2.2672	3.04771	2.56366
		0.181351	0.121302	0.0657092			3.22862	3.06375	2.2729
		0.0997125	0.0822937	0.106477			2.75114	2.75328	2.26996
		0.06398	0.123174	0.0746174			2.33102	2.31379	2.94201
		0.143262	0.150541	0.0673252			2.45081	2.37159	2.79963
		0.133493	0.137615	0.179108			3.44794	3.27722	2.42247
		0.174258	0.369672	0.122297			2.66795	3.37829	2.65745
		0.0748734	0.149145	0.142784			2.49726	2.74841	2.33779
		0.105149	0.339755	0.0776795			2.51123	2.53562	2.43896
		0.15197	0.212698	0.208608			2.45127	2.991	2.77411
		0.133951	0.0608966	0.0613597			2.68716	2.68097	3.09279
		0.0952744	0.0812663	0.0756217			2.34215	2.58564	2.53946
		0.0778056	0.237114	0.278526			2.36072	3.07613	2.14234
			0.179918	0.0782402			2.34749		3.17413
			0.152192	0.254824			2.39533		2.89345
			0.0760008	0.117526			2.54397		3.13384
			0.248868				2.42659		2.57454
			0.120141				2.38366		2.89302
			0.218405				2.66323		2.56312
			0.287942				2.16776		2.91417
							2.48148		2.67714
							2.5636		3.46864
							2.77919		2.94896
							2.542		3.58148
							2.30151		2.63193
							2.42408		2.34849
							2.7744		2.77104
							2.72503		3.03382
							3.41467		3.30447
							2.23423		2.97077
									2.53577
									2.5782
									2.77539
									3.16798

## Sheet: Figure 5
	Figure 5b		N-Cadherin Relative junctional intensity per field of view normalized to control
	control	20 mmHg	55 mmHg
fov 1	0.563069	1.20076	1.44978
fov 2	1.02778	1.16761	1.72972
fov 3	0.977047	1.13365	1.79759
fov 4	1.09876	1.01396	1.64964
fov 5	0.974129	1.29245	1.50044
fov 6	1.10219	1.04491	1.21759
fov 7	1.11472	1.22994	1.5772
fov 8	1.02683	1.06663	1.40067
fov 9	1.08351	0.828411	1.18155
fov 10	1.03197	0.952595	1.42555
fov 11		0.905077	1.15336
fov 12		0.913537	1.12627
fov 13		0.867675
	Figure 5d(left)		VE-Cadherin densitometry relative to loading control (GAPDH) normalized to control
		control			20 mmHg			55 mmHg
	2 h	0.944899	1.05952	0.995582	1.24144	1.23314	1.12035	0.816443	0.789509	0.862134
	24 h	0.713346	0.976364	1.31029	1.48062	1.39528	1.49348	0.726314	0.757858	0.814076
	48 h	1.13292	1.14262	0.724464	1.05801	1.07663	0.793602	1.06855	0.617433	0.775704
	Figure 5d(right)		N-Cadherin densitometry relative to loading control (GAPDH) normalized to control
		control			20 mmHg			55 mmHg
	2 h	0.697574	1.01425	1.28818	1.42386	1.63487	1.65875	1.73199	1.49525	1.26184
	24 h	0.586694	1.11877	1.29454	1.87438	1.81151	2.75814	3.99674	3.19002	1.7828
	48 h	0.922084	1.08365	0.994267	0.956011	1.06534	0.900117	0.858137	0.640657	0.732242
	Figure 5e(left)		CDH5 RQ	2^(-∆∆CT)
		control						20 mmHg						55 mmHg
	2 h	0.984015	0.836998	1.17899	1.32409	0.675914	0.953836	1.28956	1.05206	1.14816	1.52856	0.810592	1.45254	1.11574	1.28511	1.40874	2.0232	1.54799
	24 h	1.13934	0.999958	0.8607				0.682017	0.702209	1.1054				0.767974	1.11366	1.02517
	48 h	0.853518	1.15218	0.994306				0.944952	1.14102	1.41359				1.29358	0.843502	1.1694
	Figure 5e(right)		CDH2 RQ	2^(-∆∆CT)
		control						20 mmHg						55 mmHg
	2 h	0.759729	0.812349	1.42792	1.40542	0.594576	1.14672	1.42679	1.06895	0.981801	1.47918	0.687501	1.61998	1.65968	1.59933	1.13229	2.05582	1.69512
	24 h	1.16341	0.969898	0.866691				0.839311	0.738437	1.21378				0.809049	1.12107	1.20301
	48 h	0.738315	1.14721	1.11447				0.823704	1.10889	1.39286				1.20368	0.765124	1.17939

## Sheet: Figure 6
	Figure 6b		YAP Relative junctional intensity per field of view normalized to control								Figure 6e		YAP densitometry relative to loading control (Lamin B1 or GAPDH) normalized to control
	control	20 mmHg	55 mmHg								nuclear				cytoplasmic
fov 1	0.772636	1.39503	0.564059								control	20 mmHg	55 mmHg		control	20 mmHg	55 mmHg
fov 2	0.946857	1.48957	0.568328							sample 1	1	3.116	3.295		1	0.342	0.511
fov 3	1.47303	1.50176	0.76494							sample 2	1	3.309	3.5		1	0.369	0.567
fov 4	1.06193	1.23645	0.86236							sample 3	1	3.929	4.164		1	0.361	0.562
fov 5	0.846104	0.245648	0.561374							sample 4	1	3.189	3.472		1	0.351	0.561
fov 6	0.716443	0.739603	0.572128							sample 5	1	3.336	3.488		1	0.355	0.561
fov 7	1.1371	0.744749	0.292543							sample 6	1	3.309	3.515		1	0.354	0.558
fov 8	1.04591	1.0457	0.820493
fov 9			0.740899
fov 10			0.819954								Figure 6g		YAP densitometry relative to loading control GAPDH normalized to control
											2 hrs				24 hrs				48 hrs
	Figure 6c		YAP Relative nuclear intensity per nucleus								control	20 mmHg	55 mmHg		control	20 mmHg	55 mmHg		control	20 mmHg	55 mmHg
	control	20 mmHg	55 mmHg							sample 1	1	1.02341	1.12374		1	0.87537	1.26787		1	2.19723	1.61767
	0.955702	0.941542	1.09199							sample 2	1	1.06781	1.40935		1	1.15237	1.28576		1	1.30813	1.5168
	0.962994	0.93177	1.11472							sample 3	1	0.85823	1.2048		1	0.949987	1.08548		1	0.90503	2.34852
	0.995559	1.03704	0.97							sample 4	1	1.77005	1.85865
	0.934816	1.03143	1.03384							sample 5	1	1.1543	0.96436
	1.0754	1.0119	1.05443							sample 6	1	1.60507	1.08373
	0.958961	1.05685	1.26247
	0.953564	1.02008	1.00327
	1.0193	1.01022	1.08649
	0.983212	1.01893	0.96259								Figure 6h		YAP RQ	2^(-∆∆CT)
	1.02877	1.06521	1.20278								YAP	control			20 mmHg			55 mmHg
	0.95525	1.04178	1.10157								2 h	1.17416	0.748747	1.0771	0.884718		0.994099	1.5083	1.29867	1.52717
	1.0173	1.00542	1.02923								24 h	1.26172	0.636175	1.1021	3.46567	3.38948	5.91387	3.431	5.97635	5.18929
	0.944675	1.02606	1.06367								48 h	0.900694	0.881714	1.21759	1.05049	1.17828	2.22455	1.19285	0.817491	1.42715
	1.02694	0.975493	1.06854
	1.1031	1.03463	1.07176
	0.904178	1.02856	1.03064								Figure 6i		RQ of YAP target genes			2^(-∆∆CT)
	1.06289	1.01324	0.978539								CTGF	control			20 mmHg			55 mmHg
	1.01164	1.03258	0.944165								2 h	0.940469	1.08295	0.976586	0.814481	1.25984	1.04411	0.955826	0.96914	0.82083
	1.04141	0.996899	1.20798								24 h	1.09427	0.909897	0.995835	0.866235	1.04313	0.83647	1.07392	0.832796	0.793301
	1.00016	1.01622	1.04178								48 h	0.905787	1.0652	1.02901	1.11522	1.01907	1.48846	1.02648	0.908675	0.929742
	1.03181	1.00036	1.09631
	0.991977	0.993172	1.05903								CYR61	control						20 mmHg						55 mmHg
	1.0057	1.0044	1.09161								2 h	0.880454	1.00792	1.11162	0.922421	1.16576	0.91182	0.64434	1.04497	1.04054	0.623366	0.973709	1.07031	0.910492	0.831291	0.735404	0.674511	0.700378	0.53478
	0.98068	1.00935	1.0331								24 h	0.870223	0.898232	1.23154	0.99494	0.999629	1.00543	0.842637	1.28106	1.72209	1.0264	1.1403	0.856258	1.23986	1.72729	1.44201	1.23522	0.976804	1.00241
	0.953821	1.01902	1.13777								48 h	0.450716	1.32598	1.2233	1.0008	0.937593	1.0616	1.20399	1.44468	1.66779	1.20079	1.02248	1.33107	1.63582	0.92056	1.13843	1.29179	0.952897	1.03541
	1.02507	1.0119	1.09848
	1.07194	0.983401	1.01064								ANKRD1	control						20 mmHg						55 mmHg
	1.03283	1.00678	1.06015								2 h	0.921156	0.955583	1.12326	0.926261	1.16611	0.907625	0.883798	1.34629	0.711531	0.930791	1.29613	0.810296	1.58793	1.42371	1.22413	1.1519	1.10976	0.910154
	1.05125	1.03836	1.03574								24 h	1.11005	0.906099	0.983848	1.02686	0.872469	1.10067	0.983255	0.987436	1.52156	0.873862	0.945205	0.838576	1.10756	1.53858	1.46202	1.21149	0.95837	1.10655
	0.967295	1.02187	1.12769								48 h	0.826853	1.08851	1.08464	0.965443	0.977095	1.05746	0.995181	1.12805	1.17218	1.19984	1.09512	1.36266	1.01427	0.632693	0.822939	1.06721	0.991772	1.04944
	1.07614	1.07327	1.08945
	1.00821	0.998814	1.04247
	0.992683	1.02074	1.04459
	1.0084	1.02072	1.12695
	1.15044	0.970489	1.00604
	0.958196	1.00431	1.02416
	1.07353	1.01077	1.10868
	1.00049	0.9899	0.997334
	0.95777	1.02153	1.02823
	0.981592	1.05496	1.05024
	0.99183	1.00336	1.05087
	0.955722	1.02606	1.07987
	1.02437	1.04533	1.00274
	0.915754	0.998338	1.17494
	0.966542	1.00652	1.08912
	0.99472	0.985667	1.08534
	1.05788	1.06698	1.01079
	0.998276	1.02201	1.22592
	0.998653	1.0935	1.10427
	1.15401	0.990576	1.13677
	0.977365	1.02255	1.08967
	0.988133	1.00773	1.03684
	1.06222	1.02759	1.11207
	1.03609	1.01872	1.09223
	1.06226	1.06266	1.11024
	1.02304	1.05551	1.0013
	1.06169	1.0354	1.06381
	0.988793	1.01356	1.18874
	0.977583	1.00651	1.01234
	0.998247	1.03974	1.12356
	1.15872	1.06726	1.02615
	1.12223	1.00775	1.09361
	1.00904	1.00204	1.15352
	1.02196	1.038	0.979282
	0.959292	1.06004	1.16709
	0.99099	1.05964	1.054
	0.954251	1.02482	1.20956
	1.09672	1.01035	1.20948
	1.00664	1.01811	1.25997
	1.0073	1.02287	1.11193
	0.977598	1.05612	1.12345
	1.051	1.037	1.08762
	0.995008	1.07507	1.03507
	1.02856	0.955287	0.989792
	1.02906	0.990225	0.999241
	1.09449	1.06024	1.09553
	1.00959	1.02633	1.00956
	0.995409	0.970528	0.993595
	1.03252	0.991097	0.956036
	0.980132	1.01507	1.07909
	0.973068	1.10513	0.982886
	1.03765	0.987335	1.0841
	1.05789	1.04283	1.04218
	0.978894	1.09129	1.0173
	1.04679	1.06034	0.899996
	1.02083	1.03964	0.94203
	1.02886	1.0757	1.00104
	1.05191	1.07024	1.10099
	1.05173	0.994902	1.08106
	1.07689	1.05424	1.01452
	1.08089	1.05421	0.997642
	1.05805	1.00419	1.15888
	0.998935	1.09763	1.02277
	1.00497	1.0835	1.03626
	1.02021	1.10206	1.03507
	1.09339	1.02311	1.08224
	1.07137	1.10798	1.09931
	1.02337	1.03127	1.00713
	1.12603	1.02362	1.08038
	1.05957	1.09587	1.07559
	1.04978	1.05712	1.10721
	1.05137	1.04161	1.07931
	1.14134	1.10305	1.08148
	1.04312	1.01217	1.18106
	1.15434	0.985276	1.01873
	1.06489	1.06809	1.16563
	1.02957	1.07047	1.05649
	1.08799	1.05183	1.03434
	1.05805	0.998881	1.12948
	1.10611	1.0518	1.09537
	1.09274	1.05017	1.05469
	1.07081	1.05128	1.0454
	1.05257	1.01695	1.0763
	1.0605	0.971053	1.12028
	1.12618	1.09276	1.08401
	1.0318	1.04754	1.04435
	0.992178	1.05825	1.03
	1.0978	1.00568	1.24188
	1.09494	0.981387	1.08056
	1.07895	0.994634	0.916558
	1.03866	1.00054	1.0006
	1.03493	0.927196	1.08842
	1.0898	0.983971	1.06752
	0.99764	1.07646	1.03839
	1.01326	1.04613	1.18742
	1.04283	1.07165	1.00882
	1.02546	0.982227	1.0116
	1.11983	1.01632	1.11558
	0.985094	1.01	1.06572
	1.04894	1.06849	1.11394
	1.01592	1.02059	1.06717
	1.03902	1.02528	1.19633
	1.06842	1.03949	1.11205
	1.10555	1.0861	1.06086
	1.04584	0.998443	1.07681
	1.06614	1.0353	1.07583
	1.02791	1.04438	1.06978
	1.06012	1.08561	1.11742
	1.10668	1.02434	1.05478
	1.05039	1.07046	1.05798
	1.06025	1.07131	0.988445
	1.00327	1.02555	1.02689
	1.05597	1.011	1.13716
	1.07281	1.02056	0.997351
	1.06335	0.982067	1.14272
	1.06263	1.07056	1.21096
	1.09915	1.00041	1.13772
	1.00491	1.08958	0.989161
	1.01068	1.06613	1.06658
	1.02112	0.998421	1.14279
	0.995233	1.01309	1.12696
	1.03732	1.0413	1.06341
	1.06729	0.997117	1.06196
	0.993057	1.00935	0.991565
	1.08041	1.0709	1.08801
	1.11044	1.09398	1.08625
	1.01181	1.02428	1.02398
	1.09564	1.07307	1.06484
	1.00021	1.01462	1.11325
	0.955037	0.990767	1.07353
	0.933104	1.04363	1.1186
	1.06007	1.04357	1.04489
	0.981382	1.0599	1.00607
	0.916291	1.03418	1.06377
	1.0754	0.987073	1.20085
	0.897134	0.993871	1.26091
	1.00323	0.951629	1.16713
	1.09399	1.01245	1.13536
	1.02769	1.07456	1.19802
	0.971922	1.06075	1.19005
	0.983947	1.05062	1.08208
	1.05762	0.966703	1.06921
	0.971726	1.03903	1.15318
	0.952659	1.01443	1.12762
	0.962119	1.06895	1.11227
	0.988268	1.03888	1.15894
	0.93741	1.03542	1.24067
	0.974656	1.0289	1.0492
	1.09275	1.05371	1.14522
	0.93467	1.01222	1.14367
	1.06777	1.00172	1.09931
	0.968019	0.99818	1.20068
	1.00413	0.977801	1.06476
	0.927515	1.01698	1.08046
	1.03594	1.0018	1.26547
	0.985706	1.03041	1.10389
	1.01331	1.04993	1.06065
	1.11943	1.00101	1.13173
	0.910395	1.07511	1.11823
	0.981823	0.983122	1.08948
	0.933279	1.04385	1.15511
	1.03357	1.02237	1.15962
	1.06701	1.10783	1.06202
	1.11321	1.05857	1.08279
	0.950962	1.03839	1.28829
	1.08683	1.05366	1.07475
	0.957708	1.10929	1.12024
	0.946309	1.0402	1.17631
	0.947313	1.04521	1.17753
	0.943484	1.04604	1.17254
	0.911454	1.01692	1.1004
	0.893046	1.04804	1.0032
	1.03398	1.08661	1.12371
	0.955585	1.06018	1.12002
	1.03981	1.08245	1.09655
	1.01507	1.01023	1.21701
	0.886824	0.996906	1.07773
	1.05436	1.03119	1.10925
	0.958274	1.00035	1.09601
	1.03086	1.00941	1.10945
	0.957843	1.03875	1.09318
	1.04227	1.06374	1.28522
	0.919018	1.0329	1.12003
	1.02815	0.974599	1.14673
	0.954717	1.01636	1.22995
	1.04265	0.976109	1.2039
	1.0533	1.04269	1.03601
	0.867516	1.02038	1.04789
	1.08581	1.02209	1.00975
	0.98855	1.02597	1.1265
	1.05995	0.986687	1.11051
	0.982978	1.00487	1.15989
	0.97246	0.996371	1.2086
	0.930137	1.00184	1.16103
	0.971412	1.00052	1.1141
	1.03488	0.996542	1.10165
	1.04055	0.992018	1.16239
	0.975568	1.02169	1.11826
	1.05902	0.984204	1.13818
	0.963503	0.983327	1.09972
	1.05541	0.992868	1.01612
	1.03541	0.99681	1.19095
	0.979325	1.05773	1.0975
	1.00985	0.993779	1.21579
	0.968224	1.00012	1.14973
	1.06197	1.01675	1.25204
	1.179	1.01298	1.25712
	1.09938	0.990986	1.25139
	1.06636	1.022	1.18806
	0.993012	0.989628	1.10261
	1.02259	1.00097	1.09049
	1.03847	1.01155	1.16536
	1.03547	0.979246	1.22073
	1.07162	0.992079	1.14816
	1.04722	1.00327	1.08735
	1.06598	1.02431	1.16513
	1.02812	0.996813	1.06934
	1.03363	1.01838	1.17397
	0.991991	1.01289	1.08588
	1.04622	1.01541	1.15404
	0.967808	1.02364	1.0556
	1.00672	1.01544	1.07698
	0.99108	1.08792	1.15696
	1.03734	0.998982	0.99792
	1.01322	0.955627	1.08315
	1.06731	1.00648	1.00719
	0.981158	1.02066	1.15437
	0.96287	1.04218	1.1163
	1.08879	1.00862	0.97192
	1.03171	1.07013	1.0159
	0.959855	1.04569	1.14016
	0.987708	1.05432	1.10555
	0.947556	0.992176	1.0645
	0.992757	1.00597	1.0565
	1.11791	1.02489	1.07359
	1.07787	1.05173	1.03028
	0.943676	1.01172	1.02903
	0.985127	1.01171	1.07299
	1.0509	1.06695	1.08488
	1.01276	1.06593	0.992965
	1.0062	0.995731	1.02198
	0.976675	1.03098	1.05289
	1.00198	1.0308	1.02679
	1.04049	0.949248	1.17022
	1.06914	1.01587	1.10594
	1.19582	1.00969	1.0719
	1.03682	1.03551	1.13017
	1.05817	1.00301	1.05719
	0.976417	1.01952	1.07262
	1.04844	1.09664	1.08061
	1.07379	1.07054	0.993745
	1.19958	0.994337	1.11523
	1.01452	1.00732	1.00669
	1.043	1.00164	1.07209
	1.06266	1.02556	1.10615
	1.06244	1.08876	0.976779
	0.964683	1.05951	1.01773
	0.975466	0.992357	1.06071
	1.0027	1.00516	1.08798
	1.029	1.02294	1.04163
	0.981701	1.08956	1.04977
	1.00596	1.05241	1.04946
	1.06647	1.02023	1.00866
	1.00021	0.993359	1.09029
	1.02958	1.04357	1.13235
	1.03585	0.995495	1.00532
	0.906764	1.02838	1.05054
	0.982912	1.0169	1.03759
	0.980149	1.03449	1.02012
	1.07254	0.965411	1.03651
	0.983191	1.07869	1.00842
	0.991501	1.03727	1.05101
	1.04329	0.982549	1.06567
	1.06669	1.00243	1.05819
	0.954399	1.0911	1.02069
	1.04829	0.980767	0.968533
	0.979068	0.991198	1.01202
	1.14613	1.01362	1.02745
	1.07636	1.01237	1.0027
	1.04282	1.03459	1.07202
	1.02885	0.98066	0.995531
	1.15888	1.04681	1.02822
	0.971844	1.00947	1.0081
	1.03557	1.02486	1.00988
	1.02171	1.09857	1.09148
	1.02611	0.958687	1.00825
	1.14657	1.02969	1.01079
	0.981471	1.07857	1.02033
	0.982379	0.979763	1.05584
	0.976854	1.01404	1.07105
	1.03977	1.00936	1.03078
	1.06364	1.04211	1.04091
	1.03169	1.03877	1.04791
	0.984823	1.0973	1.07225
	1.07218	1.03539	1.06448
	1.05863	1.02487	1.02459
	1.08255	1.07296	1.07992
	1.02461	1.04278	1.04108
	1.04633	1.05104	1.06175
	1.0358	1.05035	1.02232
	1.03326	1.03871	1.12675
	1.05415	1.0525	1.09872
	1.00709	1.03289	1.06902
	0.98863	1.02294	1.09822
	1.03888	1.08204	1.00514
	0.946716	0.995046	1.11273
	1.08289	1.00964	1.04384
	1.10881	1.06442	1.01599
	1.09137	1.05728	0.987162
	1.0272	1.0173	1.03078
	1.03191	1.02769	1.0713
	1.01053	1.02203	1.11339
	1.02684	0.993763	1.06345
	1.04119	0.981415	1.08505
	0.969038	1.04818	1.0982
	1.03102	1.04414	1.07482
	1.11875	1.05682	1.12635
	1.06477	1.07202	1.14364
	1.0696	1.04161	1.12411
	0.968822	1.03667	1.10311
	0.994624	1.06181	1.03472
	1.01086	1.06026	1.25218
	1.00857	1.00971	1.0963
	1.10811	1.014	1.05598
	1.01668	1.04979	1.12936
	1.15057	1.04317	1.03751
	1.16515	1.02712	1.04068
	1.00682	1.03454	1.02758
	0.875355	1.06788	1.05146
	0.935541	1.08347	0.981174
	0.934646	1.00886	1.03577
	0.951895	1.06029	1.09078
	0.910832	1.05914	1.08934
	0.905879	1.075	1.0276
	0.962191	1.0427	1.24113
	1.15553	1.07692	1.08583
	0.89393	1.09111	1.15655
	0.94741	1.04786	1.08277
	0.995667	1.01408	1.08101
	0.974446	1.03299	1.02269
	0.93053	0.996315	0.954317
	1.03294	1.03452	1.19314
	1.16243	1.01318	1.02373
	1.03198	1.10703	0.982343
	0.943847	1.01535	0.929473
	1.00108	1.11555	1.00753
	1.00172	1.01987	0.975655
	1.0057	1.08506	0.968028
	1.16757	1.05337	0.961089
	0.957013	1.00568	1.17064
	0.990527	1.05488	0.97365
	0.997321	1.02613	0.938425
	1.09143	0.96524	0.973766
	0.984288	1.01903	1.01788
	0.935792	1.06824	1.0221
	1.07974	1.06915	0.977495
	1.01974	1.0283	1.03394
	0.976648	1.01429	1.04903
	1.0186	1.08658	0.997658
	1.03157	1.05776	1.00611
	1.11526	1.02736	1.07802
	0.961958	1.10579	1.07288
	1.05524	1.08116	1.0627
	1.03484	1.09149	1.13168
	1.11611	1.03155	1.09792
	0.989746	1.07129	1.21916
	1.00793	1.09913	1.06828
	1.02972	0.972929	1.03793
	1.05162	1.07129	1.01267
	0.903748	1.01949	1.05341
	0.994371	1.01543	1.19287
	1.01566	1.03289	1.02622
	1.03073	1.02202	0.987693
	0.96529	1.11543	1.05554
	1.0968	1.00296	1.12336
	0.988536	1.03857	1.096
	1.04735	1.05981	0.990893
		1.06754	1.08228
		1.05699	1.0569
		1.05829	1.05062
		1.09244	1.19769
		0.984798	1.11182
		1.11499	1.08373
		1.08933	0.983823
		0.983269	1.07322
		1.0496	1.06158
		1.04555	1.26231
		1.09841	1.11784
		1.08788	1.2527
		1.0561	1.02615
		1.06469	1.15936
		1.0094	1.17981
		1.0493	1.17184
		1.09847	1.0076
		1.04828	1.04742
		1.06492	1.05031
		0.98072	1.02208
		1.01239	1.17678
		1.0445	1.02809
		1.11083	1.00777
		1.02885	1.18519
		0.97982	1.12139
		1.00822	1.08519
		1.06371	1.09426
		0.977848	1.02886
		0.98356	1.02369
		1.08684	1.12298
		1.05023	1.12482
		0.997448	1.05498
		1.05053	1.04079
		1.02822	1.09524
		0.981751	1.14274
		1.03915	1.0491
		0.978874	1.05177
		1.02683	1.04266
		1.04858	1.00005
		1.01832	1.28127
		0.996909	1.03283
		1.03426	1.08685
		1.07898	1.10051
		1.01941	1.18104
		1.01375	1.04773
		1.00384	1.14799
		0.962806	1.07029
		1.03209	1.00991
		1.00567	1.02897
		1.03355	1.08593
		1.00689	0.990231
		1.0179	1.05346
		1.027	1.05226
		1.00931	1.07889
		1.03408	1.17567
		1.03778	1.0553
		1.00431	1.083
		0.969552	1.08926
		1.01147	1.06557
		1.00523	1.02704
		0.999665	1.09786
		1.07309	0.969522
		1.03996	1.06928
		0.997439	1.01488
		0.970312	1.04721
		1.0109	1.01865
		1.01828	1.11213
		1.01935	1.06359
		1.03893	1.12767
		1.01276	1.27645
		0.984489	0.993496
		1.04041	0.956786
		0.996874	1.03147
		1.06491	1.17079
		1.04755	0.995313
		1.01038	1.01582
		1.03453	1.22269
		1.02958	1.04078
		1.00381	1.01577
		1.02217	0.95928
		1.0498	1.04088
		0.998973	0.999822
		0.984443	1.05945
		1.0355	1.02839
		1.01619	1.09691
		1.04387	1.05647
		1.08244	0.990035
		1.00625	1.12038
		0.987387	1.10482
		1.08065	1.06685
		1.02831	1.15302
		0.99258	1.06165
		1.00043	1.064
		1.04742	1.15592
		1.02027	1.06541
		1.07576	0.976002
		1.05966	1.08863
		1.03068	1.11546
		1.04092	1.10184
		1.04785	1.02409
		1.0455	1.03855
		1.05427	1.12116
		0.974971	1.03629
		1.03669	0.979602
		0.987764	1.1727
		1.00074	1.0084
		0.982138	1.2348
		0.986968	1.0265
		1.00257	1.0394
		0.988447	0.981215
		1.06824	1.07331
		1.01018	1.00073
		1.01488	1.0025
		1.06436	1.0308
		0.995388	1.01386
		1.00759	1.04877
		1.0404	1.01403
		0.959437	0.953419
		1.0527	1.13162
		1.08003	1.09452
		0.988192	1.11473
		1.0933	1.02049
		1.05241	1.10196
		1.03461	0.990757
		0.997931	0.993973
		0.983938	0.985143
		1.04099	1.09787
		1.0238	1.01094
		1.01076	1.04619
		1.00615	1.17961
		1.00192	1.0436
		0.987791	0.968338
		0.988292	1.02014
		0.935704	0.976126
		0.994157	1.05427
		0.961886	1.0089
		0.979871	0.996524
		0.97122	1.01665
		0.997196	1.05023
		1.00387	1.09602
		1.00712	1.07491
		1.0159	1.08582
		1.02614	1.02864
		0.975933	1.08957
		1.00358	1.03449
		1.00364	1.0085
		1.04344	1.12255
		1.03023	1.0882
		1.01822	1.07334
		0.996034	1.02049
		0.99252	0.987503
		1.04048	1.08538
		1.03291	1.18305
		1.03844	1.06872
		1.01719	1.05793
		1.04968	0.907531
		1.03612	1.04131
		1.0052	1.05491
		1.01043	1.07697
		1.02946	0.95338
		1.0107	0.999795
		1.03888	1.20649
		1.00324	1.07137
		1.05787	1.01837
		0.999904	1.02734
		1.01797	1.10907
		1.02677	1.02634
		1.02952	0.974328
		1.00115	1.04295
		1.02951	1.09843
		0.99255	1.11902
		1.0634	1.0335
		1.04486	1.0511
		1.02059	1.08049
		1.0403	1.04131
		0.996295	1.06809
		1.01808	1.12185
		1.0127	1.24387
		1.00923	1.10662
		1.02096	1.06644
		0.991928	0.979721
		1.03815	0.970055
		1.0133	1.05704
		1.01375	1.04005
		0.978482	0.99936
		1.03249	1.05165
		1.0544	1.09781
		0.999421	0.967068
		1.0359	1.08643
		1.06257	1.18952
		1.02079	1.29085
		1.03554	1.0326
		1.05702	1.06557
		1.01743	1.17003
		1.03453	1.01896
		0.962309	1.10253
		1.02491	0.998257
		1.02149	1.02457
		1.05125	1.18825
		1.09382	1.20902
		0.999081	1.02847
		0.988261	1.1436
		1.06522	1.04442
		1.02404	1.08026
		0.996906	1.00247
		1.07556	1.0366
		0.982819	1.03028
		1.02202	1.08265
		1.07996	0.981067
		0.991655	1.10069
		1.05302	1.02367
		1.00195	1.00887
		1.02043	1.01693
		1.07703	1.01947
		1.02758	1.03359
		1.01764	1.03663
		1.00368	1.03552
		1.01687	1.13387
		0.999414	1.05822
		1.04542	1.01774
		1.02673	1.11967
		1.00687	1.0889
		1.03166	1.12496
		1.03122	1.0847
		1.07398	1.04811
		1.01495	1.03793
		1.0412	1.0005
		1.03504	1.04678
		1.02864	1.07231
		1.0025	1.03328
		0.988637	1.0032
		1.05756	1.07054
		0.975703	1.089
		0.955145	1.04368
		0.934033	1.21225
		1.01182	1.15699
		1.0234	1.04329
		0.992271	1.11402
		0.979538	1.29722
		0.986452	1.14524
		0.936226	0.988743
		0.996502	1.1495
		0.989265	0.983124
		0.983443	1.02698
		0.987842	1.15255
		1.01178	1.0733
		1.04596	1.12939
		1.07384	1.09281
		1.00607	0.997951
		0.983311	1.04907
		1.01822	1.06238
		1.01815	1.14424
		0.979221	1.08112
		1.03536	1.13336
		1.01698	1.08117
		0.999425	1.21072
		1.01428	1.13614
		0.99278	1.07464
		1.02595	1.03398
		0.989876	1.05287
		1.02202	1.09997
		0.997321	1.18685
		1.03748	1.19008
		1.02076	1.21808
		0.996429	1.0758
		1.02406	1.05391
		0.987833	1.12229
		0.958539	1.1326
		0.985884	1.13235
		1.00808	1.09782
		0.997604	1.04673
		1.005	1.09972
		1.00198	1.09664
		1.01689	1.11013
		1.02323	1.07228
		1.04737	1.00366
		1.03316	1.0725
		1.05094	1.19275
		1.00296	1.24737
		1.03712	1.20958
		1.02224	1.06773
		1.02228	1.29384
		1.04322	1.07965
		1.04202	1.28258
		1.00966	1.05615
		1.02939	1.24571
		1.0411	1.21153
		1.00194	1.03217
		1.03767	1.02777
		1.0289	1.09103
		1.02123	1.19129
		1.00543	1.14264
		1.0029	1.16116
		1.04349	1.14227
		1.00848	1.06147
		0.996143	1.0802
		1.03324	1.05481
		0.998792	1.10469
		0.980495	1.02493
		0.982276	1.1986
		1.02967	1.14343
		1.00145	1.13506
		1.05602	1.13643
		1.00566	1.05745
		1.03032	1.09435
		1.0367	1.13284
		0.98623	1.06402
		0.99017	1.1284
		1.01235	1.12081
		1.01421	1.18628
		1.02207	1.21649
		1.00745	1.28164
		1.04839	1.11538
		1.01838	1.13069
		1.02216	1.04272
		0.995096	1.05489
		1.00026	1.05089
		1.04486	1.19525
		1.02344	1.11031
		1.03253	1.05033
		0.980826	1.05751
		0.996259	1.06916
		1.02675	1.05397
		1.00693	1.09691
		1.02459	1.1153
		1.02093	1.15764
		1.02501	1.00653
		0.993557	1.21886
		1.04423	1.00708
		1.02762	1.25158
		1.00177	1.02944
		1.0033	1.08047
		0.984208	1.06731
		0.978218	1.15058
		0.989993	1.10113
		1.01977	1.11324
		1.05926	1.01872
		1.03774	1.18462
		0.993295	1.01203
		0.995525	1.00558
		0.987525	1.13958
		1.00538	1.1227
		0.994603	1.21792
		1.0078	1.15276
		0.992228	1.17067
		1.00681	1.15222
		0.991559	1.09159
		0.979448	1.10858
		1.02002	1.03053
		1.00068	1.1602
		0.986159	1.07467
		1.00274	1.0028
		1.00935	0.9402
		1.00808	1.06848
		0.992932	1.04904
		1.03452	1.02798
		1.02353	1.06215
		1.00545	1.02587
		0.939152	1.05116
		1.02184	1.09244
		0.990456	1.01518
		0.994649	1.03488
		0.988904	1.00495
		1.00425	1.06201
		1.00649	1.07506
		0.952286	1.05028
		0.998282	1.00669
		1.01925	1.08813
		1.00145	1.07893
		1.00972	1.0803
		0.994058	1.04055
		0.988227	1.02052
		1.01039	1.05339
		1.0108	1.20156
		1.06603	1.20886
		0.988577	1.16961
		1.0189	1.14435
		1.03142	1.05335
		1.00472	1.00447
		1.05086	1.0944
		1.00366	1.03899
		1.01238	1.02854
		1.01741	0.94649
		0.967374	1.10639
		1.01934	1.14986
		1.03865	1.10034
		1.01363	1.15331
		1.0126	1.1416
		1.02661	1.10544
		1.01295	1.05504
		0.985882	1.19432
		1.01743	1.12028
		1.0179	1.00481
		1.01422	1.09321
		0.981	1.171
		1.04405	1.04412
		1.00331	1.11026
		1.03028	1.09808
		1.01952	1.034
		1.00135	1.26289
		0.99152	1.13523
		0.999058	1.20188
		1.02493	1.05713
		0.998162	1.06881
		1.02972	1.1615
		1.04941	1.15185
		1.00673	1.26265
		1.02774	1.20366
		1.03462	1.28513
		1.00203	1.08923
		1.01417	1.12736
		0.993017	1.18077
		1.01378	1.06493
		1.07926	1.23775
		1.02763	1.1078
		1.02647	1.07102
		0.999865	1.21448
		1.01421	1.22412
		0.985648	1.14937
		1.02393	1.10211
		1.04153	1.09068
		1.04106	1.10824
		0.994747	1.0898
		0.939973	1.08602
		0.995553	1.11993
		1.01181	1.10096
		0.992998	1.29358
		1.01847	1.11702
		1.00334	1.10228
		0.977736	1.08104
		0.994896	1.09069
		1.03675	1.02557
		1.00572	1.05566
		1.01491	1.07744
		1.00295	1.05058
		1.01234	1.06843
		1.08013	1.02513
		1.0003	1.11134
		0.968211	1.06999
		0.984988	1.16674
		1.00513	1.14203
		0.991365	1.17534
		1.02348	1.14821
		0.983847	1.11577
		1.02319	1.09365
		0.98034	1.1132
		0.990356	1.05618
		1.01428	1.15318
		0.982336	1.22433
		0.992796	1.03256
		1.0055	1.12129
		1.00806	1.1258
		1.01887	1.09502
		1.03412	1.0999
		1.03604	1.06403
		1.02738	1.11609
		0.981596	1.09607
		1.00273	0.997772
		1.02153	1.07691
		0.957658	1.23237
		1.05492	1.03224
		0.99909	1.04894
		0.988628	1.05956
		0.985792	0.99121
		0.993898	1.03678
		0.984817	1.02575
		1.01498	1.06079
		1.03552	1.0963
		1.02931	1.06492
		1.0901	1.07611
		1.02896	1.09875
		1.00609	1.05075
		0.994146	0.982682
		1.02001	1.25156
		1.02648	1.05217
		1.00492	1.06762
			1.11012
			1.08946
			1.01132
			0.955714
			1.0435
			1.04465
			1.10165
			1.04468
			1.07508
			1.07821
			1.03846
			1.10923
			1.03246
			0.992876
			1.03836
			1.14498
			1.05058
			1.11316
			1.05245
			1.05167
			1.00458
			1.04977
			1.10941
			1.14298
			1.14837
			1.17634
			1.03302
			1.06476
			1.10536
			1.0263
			1.15551
			1.1584
			0.94958
			1.01604
			1.08868
			1.07285
			1.07622
			1.12251
			1.11347
			1.06894
			1.09797
			1.2201
			1.10368
			1.23237
			1.01095
			1.10135
			1.03642
			1.14442
			1.03536
			1.13591
			1.12509
			1.16921
			1.11095
			1.09021
			1.14414
			1.05138
			1.15355
			1.14652
			1.03454
			1.01471
			1.10612
			1.02921
			1.05375
			1.16938
			1.1079
			1.04661
			0.997101
			1.08867
			1.19351
			1.10914
			1.03771
			1.06804
			1.09325
			1.06352
			1.18304
			1.22085
			0.999376
			1.04466
			1.24281
			0.97729
			1.00052
			1.23354
			1.13108
			1.12997
			1.1312
			1.06992
			1.04214
			1.13349
			1.0898
			1.10296
			1.13375
			1.04241
			1.09647
			1.00206
			1.00259
			1.03716
			1.07625
			1.05213
			1.09274
			1.03692
			1.08371
			1.15619
			1.14442
			1.05279
			0.991675
			1.09232
			1.18178
			1.20369
			1.08427
			1.12113
			1.06939
			1.24315
			1.23012
			1.05022
			1.00692
			1.14799
			1.10481
			1.20012
			1.14511
			1.12953
			1.07221
			1.15507
			1.13683
			1.07987
			1.24133
			0.99922
			1.09964
			1.21262
			1.08707
			1.09923
			1.28513
			0.978129

## Sheet: Figure 7
Figure 7a		RQ of pro-angiogenic markers			2^(-∆∆CT)
FGF2	control			20 mmHg			55 mmHg
2 h	0.964542	0.906662	1.1288	1.32177	1.43458	1.01445	1.6362	1.37647	1.37241
24 h	1.05062	0.895002	1.05438	0.847968	0.813499	1.16635	0.658432	1.18539	1.11691
48 h	0.763027	1.13143	1.10554	0.841978	1.07158	1.34241	0.734565	0.747802	0.99329
ANGPT2	control			20 mmHg			55 mmHg
2 h	1.17166	0.748318	1.08002	0.71403	0.961743	0.917252	1.24838	0.945221	0.891552
24 h	1.09833	0.850143	1.05152	0.814881	0.810157	1.33433	0.734122	1.32562	0.997193
48 h	0.876763	1.3067	0.816538	0.887976	1.41807	1.03641	1.87158	0.616252	0.910834
VEFGA	control					20 mmHg						55 mmHg
2 h	0.866121	0.693441	1.44044	1.06191	0.938088	1.39879	2.38115	1.56758	0.947849	1.24711	0.947885	1.99831	1.1053	1.14645	0.815874	1.11057	0.977312
24 h	1.11285	0.884619	1.00253			1.3319	1.61075	1.44222				1.2829	1.00125	1.76342
48 h	0.794329	1.32537	0.880301			0.990661	1.27147	1.13486				1.47272	0.728667	0.785744
VEFGR2	control				20 mmHg					55 mmHg
2 h	0.952059	1.04794	1.1533	0.846696	1.4091	1.3616	1.30917	1.51418	1.61988	0.943072	1.11591	1.14213	1.73299	0.7955	1.22064
24 h	0.892402	0.981744	1.12585		1.31816	1.23011	0.997629			1.20035	1.14573	1.62142
48 h	1.02171	0.792402	1.18589		0.687998	1.08499	0.381434			1.13521	0.649086	0.993402
Figure 7b		RQ of EndMT transcriptional signature				2^(-∆∆CT)
ACTA2	control			20 mmHg			55 mmHg
2 h	1.09028	0.860978	1.04874	0.822615	1.12727	1.06721	1.48155	1.28215	1.3627
24 h	1.29748	0.886564	0.815953	1.14155	0.801242	1.17097	1.10722	1.1592	1.10821
48 h	0.801947	1.06528	1.13278	0.830586	1.0987	1.36494	1.30722	0.68828	1.3298
ZEB2	control			20 mmHg			55 mmHg
2 h	1.36837	0.642806	0.988826	0.970941	1.07236	0.957353	2.23631	1.60228	1.61921
24 h	1.12719	1.00613	0.86668	0.5082	0.755524	1.18417	0.68916	1.37938	1.24295
48 h	1.02461	1.07928	0.896106	0.971807	1.47537	1.25389	1.18543	0.537651	1.16884
SLUG	control			20 mmHg			55 mmHg
2 h	1.19401	0.841957	0.964031	0.33121	0.775474	0.692627	0.667644	0.720707	0.466242
24 h	1.0779	1.02681	0.89529	1.21744	0.83788	1.34175	0.864205	1.23036	1.54187
48 h	0.886099	1.2396	0.874303	0.968533	1.18198	1.14093	0.555184	0.395488	0.822567
SMAD2	control			20 mmHg			55 mmHg
2 h	1.00299	0.86758	1.12943	0.949894	1.23146	0.965753	1.54228	1.27436	1.33634
24 h	0.956842	1.06929	0.97387	0.9149	0.811873	1.22795	0.793548	1.29171	1.15976
48 h	0.700381	1.12804	1.17158	0.919377	1.16213	1.45891	1.19815	0.943162	1.20663

## Sheet: Figure 8
	Figure 8a		RQ of YAP target genes			2^(-∆∆CT)
	ANKRD1	control			20 mmHg			55 mmHg
	DMSO	0.797146	1.13489	1.06796	1.14111	1.3586	1.84685	1.30825	1.45467
	+VP 0.5uM	1.08196	0.658825	0.955481	0.73329	0.489118	1.18976	0.626705	0.306415	0.411617
	CYR61	control			20 mmHg			55 mmHg
	DMSO	0.391744	1.27991	1.32834	1.42207	0.980266	2.56226	1.54989	1.62115
	+VP 0.5uM	0.426166	0.211559	0.408281	0.303162	0.156609	0.385732	0.262256	0.157079	0.121485
	CDH2	control			20 mmHg			55 mmHg
	DMSO	0.773857	1.23234	0.993803	1.18814	1.2685	1.83635	1.30551	1.41853
	+VP 0.5uM	0.388656	0.203387	0.262443	0.282089	0.169219	0.267802	0.203966	0.119755	0.165959
	Figure 8c		Number of sprouts per length of channel
	control	20 mmHg	55 mmHg	20 mmHg + 0.5μM VP
sample 1	0.000762	0.010462	0.005446	0
sample 2	0.001539	0.018363	0.006109	0.002474
sample 3	0.003075	0.010899	0.003088
	Figure 8e		Fold change of area growth relative to 20 mmHg					(Aortic rings)
	20 mmHg	20 mmHg + 0.5 μM VP
ring 1	1.19855	0.8559
ring 2	0.954772	0.78433
ring 3	0.844785	0.775937
ring 4	1.33683	0.781745
ring 5	1.05498	0.76816
ring 6	1.07661	0.805675
ring 7	0.844985	0.812719
ring 8	0.814149	0.880177
ring 9	0.805936	0.81135
ring 10	0.84446	0.821905
ring 11	0.879565	0.757357
ring 12	1.34438	0.806092
