# Supplementary material for: Hydrostatic pressure drives sprouting angiogenesis via adherens junction remodelling and YAP signalling
Source: Commun Biol. 2024 Aug 3;7:940. doi: 10.1038/s42003-024-06604-9 (PMC11297954; doi:10.1038/s42003-024-06604-9)
Supplement: Supplementary file 5 — Supplementary Data 2 [file 42003_2024_6604_MOESM5_ESM.xlsx]

## Sheet: Figure S1
Figure S1c		p-β-Catenin/β-Catenin densitometry relative to loading control normalized to control
	control	20 mmHg	55 mmHg
sample 1	0.754847	0.884959	1.55746
sample 2	1.24515	0.894842	1.09141
sample 3	1.41993	1.2583	0.774942
Figure S1e		p-GSK3β/GSK3β densitometry relative to loading control normalized to control
	control	20 mmHg	55 mmHg
sample 1	1	0.774217	0.634729
sample 2	1	1.62769	0.647302
Figure S1f		RQ of AXIN2		2^(-∆∆CT)
		control			20 mmHg			55 mmHg
	2 h	1.07918	1.33716	0.583653	0.943167	1.14048	0.761814	1.46296	1.55364	1.2037
	24 h	1.13302	0.887981	0.978996	0.78063	0.885648	1.40023	0.759627	1.69545	1.39323
	48 h	0.965204	1.08175	0.953047	0.919048	1.33266	1.4315	1.05274	1.24884	1.3481

## Sheet: Figure S2
Figure S2b		YAP Relative nuclear intensity per nucleus			Figure 2Sc		% of cells with high (>1.13) nuclear to perinuclear cytoplasm ratio per field of view
control	20 mmHg	55 mmHg			control	20 mmHg	55 mmHg
1.013	1.01189	1.02449		fov 1	3.3333	36.2007	17.2316
0.955746	1.07053	1.10354		fov 2	8.9109	10.6322	33.6043
1.15687	1.00562	1.15458		fov 3	2.5237	20.4225	38.3099
1.05154	1.04145	1.08549		fov 4	15.4762	11.0738	8.8496
1.0421	1.03057	1.07014		fov 5	7.6056	42.8082	15.0641
0.961017	1.02058	1.05595		fov 6	9.4955	55.5556	52.6316
1.05971	1.15815	1.15615		fov 7	5.1282	46.8647	47.9866
1.18864	1.0902	1.07876		fov 8	20.6799	41.9795	50
1.02903	0.981035	1.10868		fov 9	35.2617
1.00287	1.02251	1.34503
0.994564	1.17396	1.06646
1.00116	1.14926	1.0794
1.07411	1.18552	0.973695
1.08087	1.02396	1.06685
1.08136	1.00214	1.15764
1.09483	1.13012	1.32615
1.20683	0.99476	1.05718
1.02138	1.10075	0.958998
1.01849	1.00841	0.974249
1.08491	1.04207	0.903393
1.16349	1.15058	1.05224
0.99523	1.0289	1.12853
1.1681	1.08291	0.926623
1.01842	1.0163	1.0806
1.08376	1.04729	1.27261
1.02764	1.1905	0.9556
1.00789	1.04948	1.00704
1.04081	0.969959	0.951667
1.04083	1.05154	1.22906
1.05611	1.04048	1.12216
1.05619	1.30273	1.0294
0.966231	1.11402	0.98336
1.07477	1.02754	1.22456
1.05649	1.00063	1.07666
1.01527	0.961956	1.09683
1.07226	1.00537	1.10919
1.07669	1.08414	1.00201
1.08065	1.25408	1.08543
1.06514	1.05039	1.00579
0.995684	0.961331	1.02529
1.03535	1.13653	1.22133
1.05829	0.997628	1.09817
1.03347	1.06405	0.970782
1.03292	1.07592	1.02977
1.07692	0.972555	1.03296
1.06076	0.963552	1.17067
1.02213	1.0938	1.04233
1.0431	1.1303	1.0263
1.03502	1.13619	1.18434
0.964617	1.19009	1.2726
1.06075	0.966282	1.01351
0.991638	0.986855	1.02394
0.990652	1.1252	1.11204
1.03496	1.065	1.06978
1.13985	1.19158	1.10123
1.00423	1.12979	1.05816
1.16052	1.06336	1.03176
1.05602	1.21727	1.14264
1.13582	1.09992	1.07849
1.01917	1.06023	1.00597
1.07644	1.09821	1.21192
1.033	1.04841	1.05374
1.00373	1.04363	1.18622
1.11004	1.04122	1.0719
0.994328	1.00316	1.09831
1.05128	0.995382	0.992678
1.04884	1.02679	1.09381
1.07555	1.10952	1.25813
1.09991	1.12935	1.24711
1.04051	1.01185	0.938822
1.04869	1.09489	1.18443
1.04678	1.15942	1.21211
0.957253	1.09164	1.19649
1.04516	0.886287	1.06844
1.09233	1.10356	1.07111
0.990007	1.09633	1.09722
1.06536	0.843515	1.17301
1.04224	1.16936	1.10462
1.06929	1.06498	1.06804
1.06981	1.00043	1.22899
1.09532	1.04627	0.957424
1.06697	0.988011	1.23748
0.9555	0.99777	1.14773
1.02347	1.05467	0.980208
0.977116	1.09269	1.08038
1.08323	1.17869	1.15219
1.1135	1.07171	1.10333
1.06118	1.32524	1.0004
1.00207	1.01299	0.918811
1.06	1.05152	1.03195
1.09403	1.0518	1.1184
1.15255	1.13731	0.996303
1.04071	1.07673	1.08143
1.06286	1.02905	1.05003
1.01757	1.02037	1.0722
1.09148	0.978959	1.02772
1.02483	1.08997	0.880526
1.06602	1.0098	0.997739
1.02101	1.1534	1.214
0.966957	1.0567	1.1518
1.09483	1.06567	1.10812
1.05814	1.05003	1.04497
1.02354	1.00907	1.00759
1.06157	1.00633	1.17455
1.09102	1.12692	0.98795
1.02135	1.07043	0.99602
0.990484	1.26278	1.14922
1.08319	1.08967	1.14979
1.08977	1.13618	1.12747
1.04889	1.15938	1.0397
1.1134	1.14522	1.11286
1.00119	1.18003	1.0073
0.977216	0.984758	1.13345
1.07264	1.02936	1.1296
1.11914	0.996486	1.05336
1.08096	1.06742	1.07116
1.03813	1.15654	1.24811
1.09773	1.07551	0.993913
1.07346	1.19128	1.05705
1.07655	1.03393	1.04835
0.983311	1.26821	0.914854
1.06634	1.14746	1.02279
1.03331	1.04241	1.13174
1.05543	1.0623	1.12058
0.990608	0.991234	1.1093
1.05382	1.005	0.891001
1.09651	0.978697	1.11783
0.984218	1.22547	1.02816
1.06345	1.10291	1.10706
1.05835	1.08457	1.13331
0.979972	1.06855	1.14303
1.17854	1.03661	1.01679
1.19106	1.00613	1.15074
1.02818	0.981152	1.14463
1.08051	0.980819	1.21768
1.11859	1.17846	0.971125
1.05316	1.08368	1.04923
1.10599	1.19065	1.07982
1.09687	1.03327	1.30257
1.06059	1.09324	1.09335
1.09926	1.05461	0.952774
1.05296	1.10906	1.04708
1.0951	1.03472	0.974649
1.06828	1.03471	1.10337
1.15968	1.05311	1.0224
0.991912	1.0296	1.09346
1.0789	1.13315	1.02363
1.01289	1.14168	1.13472
1.00319	1.02752	1.15892
1.05619	1.02048	0.82878
1.08803	1.05793	1.02184
1.07351	1.07576	1.14188
1.02201	1.08174	1.00714
1.12016	1.10805	1.06597
1.09214	1.03273	0.992455
1.03346	0.996324	1.06771
1.10753	1.12095	0.898308
1.01411	1.05636	1.22131
1.18509	1.06425	1.09426
1.04255	1.01602	1.13276
1.02466	1.06584	1.17674
1.17182	1.08449	1.27291
1.20739	1.07365	1.14227
1.1339	0.980498	1.0119
1.01757	1.00152	1.10796
1.02411	0.951209	0.989915
1.088	1.18311	1.1178
1.07895	0.980887	0.96932
1.05008	1.10029	1.10949
1.00976	1.03338	1.16525
1.09895	0.981561	1.16704
1.00885	1.1331	1.09513
1.08194	0.997331	1.06439
1.0557	1.03677	1.23463
1.02619	0.943414	1.03006
1.04322	1.01544	1.00428
1.0472	1.04798	1.05156
1.04099	1.0853	1.08704
1.11028	1.26695	1.11406
0.979013	1.00107	1.16638
1.08379	1.13349	1.02459
1.13318	1.04626	1.13346
1.02394	1.04412	1.22321
1.0245	0.970993	1.1278
1.04241	1.01827	1.05503
1.03759	1.18283	1.14295
1.05752	1.10281	0.979596
1.06731	1.14217	1.10396
1.05295	1.05651	1.01249
1.10405	1.03082	1.0167
1.03542	0.989714	1.08751
1.06108	1.07337	1.00164
1.06827	1.07048	1.02683
1.08948	1.00243	1.09223
1.08085	1.08085	1.20631
1.0015	1.0745	1.07587
1.1175	1.00882	0.987179
0.99622	1.10597	1.07244
1.06482	1.17449	1.09517
1.14414	1.11867	1.02513
1.07812	1.1824	1.06319
1.04818	1.24402	1.08097
1.12436	1.01853	1.21837
1.05081	0.95589	1.10257
1.03326	1.08378	1.13184
1.14817	1.03119	1.05973
0.929409	0.93776	0.984723
0.928666	1.102	1.23815
1.07779	1.23696	0.952145
1.10634	1.09553	1.16325
1.07351	1.18798	1.10489
1.16506	1.31407	1.09921
1.04691	1.05523	1.11863
1.0864	1.03164	1.05664
1.07199	1.05795	1.01022
1.07845	1.02851	1.1782
1.0542	1.30975	0.971152
1.1155	1.03208	1.12264
1.05554	1.02795	0.90043
1.18281	1.10579	1.10609
1.20463	1.14677	1.07298
1.05993	1.02561	1.07202
1.0227	1.05846	1.09007
1.11971	1.10566	1.18311
1.13183	1.03944	1.05567
0.938939	1.08798	1.07142
1.0838	1.20862	1.05882
1.02347	1.1037	1.07755
1.08369	1.04648	1.07337
1.15386	1.12858	1.03454
1.06977	1.00042	1.01096
1.02669	1.01728	1.20601
1.08166	1.00767	1.10474
1.02876	1.01745	0.917261
1.07987	1.05688	1.04205
1.03291	1.10139	1.01224
1.01819	1.0455	1.24168
0.931624	0.978092	1.29331
1.05736	1.10954	1.06818
1.08024	1.15887	1.03685
1.04103	1.09229	1.06674
1.06106	1.00541	1.02326
1.00797	1.01936	1.24875
1.08124	1.02774	1.12418
1.13427	1.09261	1.15717
0.985908	1.01304	1.21438
1.06657	1.0459	1.12487
1.06434	1.05772	1.12815
1.04088	1.2078	1.06298
1.07316	0.970693	1.11505
1.05971	1.30652	1.14886
0.950292	1.08144	1.14025
1.11219	1.01191	1.07903
1.12076	1.01879	1.0543
1.04727	1.0172	1.00645
1.0407	1.0072	1.0703
1.14382	1.06167	1.03388
1.05468	1.00389	1.03892
1.06314	1.03035	1.09232
1.17582	1.06721	1.13398
1.05044	1.1103	0.922099
1.05755	1.05736	1.24653
1.09562	1.05372	1.08032
1.01931	1.03317	1.10095
1.11272	1.0955	1.11136
1.19157	1.07567	1.03815
1.07465	1.00589	1.055
1.07376	1.00412	1.09615
1.02734	1.08987	1.03251
0.937513	1.13717	1.20101
0.978879	1.19223	1.0855
1.09997	1.01203	1.07696
1.05909	1.05171	1.1784
1.07614	1.0465	0.988792
1.06507	1.06192	1.03958
1.07034	1.04796	1.08529
1.01818	1.1673	1.07668
1.09819	1.15939	1.06705
0.99643	1.11746	1.0775
1.09456	1.09646	1.0565
1.05824	1.05632	1.11838
1.09181	1.0479	1.11974
1.04375	1.04722	1.20868
1.01267	1.02537	1.01214
1.03286	1.00142	1.00064
1.01072	1.16139	1.07821
1.0835	1.09083	1.09284
0.994467	1.12919	1.01849
1.11956	1.09444	1.12177
1.08103	0.996336	1.22974
1.00034	1.02337	1.09249
0.958601	1.0076	1.01112
1.07283	1.10531	1.03093
1.04876	1.13892	1.05817
1.01368	1.10955	1.16758
1.06054	1.18134	1.21906
1.07133	1.18805	1.09916
1.06697	1.15437	1.07093
1.06321	1.16587	1.18573
1.02888	1.08365	1.07466
1.06591	1.19446	1.16754
1.18891	1.02392	1.12481
1.05615	1.04115	1.01112
1.09703	1.10527	1.23018
1.10191	1.04266	1.17609
1.18493	1.11743	1.13222
0.995699	1.15157	1.05022
1.13309	1.01834	1.02131
1.0118	1.15117	1.12139
1.10312	1.01881	1.10575
0.967225	0.945795	0.99989
1.03504	1.01821	1.16546
1.10015	1.04895	0.991222
0.992987	1.02224	1.02858
1.05093	0.972348	1.34068
1.06027	1.11107	1.0717
1.13884	1.18995	1.22535
1.05975	1.09001	1.08883
1.06412	1.18127	1.11306
1.05104	1.02521	1.07961
1.07173	1.20748	1.10625
1.01277	1.07376	1.119
0.974172	1.03974	1.27995
1.06862	1.00958	1.07921
1.09598	1.06589	1.06007
0.991273	0.996227	1.05861
1.04718	1.04728	1.26164
1.14325	1.12366	1.05383
1.08007	0.98118	1.04103
1.07944	1.02229	1.11
1.10649	1.13235	1.3096
1.01087	1.03202	1.00657
1.22805	1.13373	1.21316
1.04073	1.26769	1.07095
1.13022	1.02899	1.0551
1.06761	1.07617	1.06662
1.04443	1.12471	1.12102
1.17262	1.06108	1.03151
0.987811	1.14478	1.10665
1.0593	1.03405	1.05737
1.09321	1.14007	1.20517
1.16215	1.06639	0.986475
1.01053	1.09575	1.01927
1.06481	1.05797	1.09454
1.04695	0.997552	1.13081
1.18264	1.05661	1.05018
1.03006	1.21579	1.04369
1.05951	1.09482	1.02044
1.05269	1.10303	1.08054
1.05442	1.0146	1.11016
0.988441	1.05409	1.04126
1.03957	1.0795	1.11533
1.08738	0.983805	1.03928
1.09989	1.04622	1.06157
1.1236	1.1321	1.01383
1.05194	1.11506	1.05636
1.11343	1.07886	1.15913
1.04075	1.10664	1.01273
1.04511	1.10472	1.0613
1.04623	1.1886	1.06469
1.09662	1.07954	1.11718
0.997792	1.03814	1.18069
1.12062	1.05316	1.13203
0.963194	1.03494	1.12623
1.15857	1.1066	1.05235
1.07047	1.07106	1.0531
1.03893	1.06953	1.22447
1.00961	1.12971	0.955721
0.98662	1.11456	1.05931
1.04873	1.1346	1.05071
1.04632	1.04238	0.971217
1.08228	0.965119	0.964028
1.13284	1.06299	1.06153
0.944692	1.1395	0.963669
1.0636	1.13896	1.17679
1.04998	1.08311	0.95625
1.09704	1.04332	1.21744
1.10646	1.13596	1.24245
1.01958	1.07191	1.00351
1.04152	1.07732	1.16901
1.0655	0.994726	1.16047
1.07828	1.10798	0.971147
1.0957	0.92333	0.973937
1.04136	1.0989	0.947131
1.09413	1.07597	1.18214
1.03646	1.14204	1.01652
0.953289	1.12732	1.08451
1.07574	1.04856	1.05988
1.0096	1.03567	1.30227
1.0185	1.02914	1.05877
1.03351	1.08655	1.08104
1.00197	1.10436	0.998535
1.01494	1.09202	1.04102
1.12539	1.0277	0.933237
1.06433	1.01366	0.970504
1.01881	0.999469	1.19936
1.00527	1.19266	0.970744
1.09354	1.06537	1.04949
1.05265	1.1346	1.2569
1.09353	1.13988	1.06541
1.12604	1.07084	1.03332
1.0506	1.08921	1.03846
1.07683	1.01962	1.01727
1.05375	1.10286	1.15081
1.0526	1.17821	1.10487
1.05449	1.12742	1.06662
1.04102	1.06354	1.03974
1.07864	1.01478	1.03429
1.08222	1.12667	1.09948
1.19514	0.967292	1.04742
1.02427	1.00624	1.13386
1.03712	1.07097	1.1665
1.04142	1.06926	1.16106
1.07441	1.0414	1.06703
1.05311	1.04017	1.20556
1.18327	1.07412	0.996709
1.05896	1.09437	1.17707
1.08354	1.20534	1.10353
0.940942	1.01762	1.13641
1.11681	1.06517	1.03148
1.10146	1.0506	1.11155
1.01483	1.06183	1.01898
1.13174	1.11001	0.842842
1.11569	1.088	1.07976
1.05166	1.13577	1.17322
1.07703	1.03527	0.887905
1.05318	1.16405	1.07819
1.02076	1.16139	1.07254
1.14487	1.03677	1.02541
1.06762	1.08703	1.16854
1.06729	1.02418	0.991485
1.08374	1.04825	1.08114
1.02282	1.23939	1.10144
1.06175	0.945442	1.01418
1.20725	1.11291	1.0511
1.03106	1.2382	1.11826
1.02392	1.12208	1.02544
1.07776	1.13095	1.08185
1.0577	1.2519	0.965863
1.11998	1.09667	1.01412
0.916217	1.03503	1.12852
1.04471	1.09883	1.08272
1.08827	1.01093	1.17969
1.06668	1.07491	1.05255
1.0255	1.03869	0.997272
1.02443	1.01005	1.05038
1.0633	1.01551	0.921989
1.1482	1.05456	1.08258
0.961645	1.18316	1.18308
1.05825	1.06716	1.20998
1.08702	1.04693	1.05706
1.08923	1.07013	1.14654
1.09282	1.0248	1.12184
1.0366	1.11279	1.11769
1.05645	1.26097	1.07258
1.08515	1.11072	1.07074
1.04628	1.08233	1.04892
1.05139	1.1304	1.13571
1.00179	1.10496	1.20653
1.0124	1.05194	1.05746
1.11697	0.99385	1.11509
1.08254	0.973275	1.15687
1.03748	0.996801	1.10564
1.10056	1.12266	1.01792
1.08432	1.06583	1.07997
1.04946	1.21238	1.06535
0.983295	1.10356	1.07622
1.07324	1.08044	1.18932
1.09221	1.03545	1.13167
1.05373	1.03998	1.23869
1.05841	1.02044	1.16364
1.07586	1.03875	1.15761
1.13636	1.00682	1.07816
1.04854	1.08743	1.13885
1.09213	1.10062	1.03302
1.01675	1.03795	1.05818
1.05351	1.02564	1.25601
1.12208	1.20526	1.09297
1.02571	1.0511	1.15193
1.05344	1.01619	1.0781
1.0066	1.00272	0.958274
1.15929	1.02114	1.05293
1.09869	1.04576	1.03804
1.21257	0.998783	1.17248
1.00603	1.09699	1.13037
1.17975	1.04151	1.23215
1.21451	1.12781	1.08102
1.0772	1.08841	1.04801
1.05384	1.24842	1.15691
1.04408	0.992261	1.11348
1.10101	1.1136	1.04801
1.08983	1.04592	1.06373
1.09119	1.15023	1.07671
1.07443	1.01066	1.05461
1.01385	1.09786	1.08375
1.0076	1.08447	1.13051
1.11975	0.988923	1.05007
0.969934	1.06935	0.86164
1.01233	0.975888	1.04775
1.13923	1.01606	1.04643
1.02197	1.04894	1.17477
1.09118	1.03712	1.11736
1.0111	1.08003	1.05713
1.03648	1.07347	1.21297
1.05909	1.02018	1.02662
1.08948	1.06619	1.07586
1.05041	1.12463	1.12438
1.05283	1.09348	1.13799
1.03412	1.05365	1.06672
1.04842	1.04613	0.960594
1.03297	1.0761	1.02957
1.02081	1.16247	1.2727
1.0522	1.09784	1.06166
1.04006	1.08199	1.06915
1.03186	1.09003	1.04382
1.03598	1.16531	1.05206
1.03124	1.0117	1.04733
1.09072	1.06373	1.08204
1.03171	1.05449	1.01231
1.03785	1.08771	1.1568
1.19521	1.02471	0.991095
1.07676	1.07145	1.01755
1.0736	1.07713	1.13531
1.06768	1.1003	1.04417
1.03067	1.14868	1.07206
1.03848	1.11897	1.06266
1.0141	1.13286	1.13931
1.08849	1.11312	1.06642
1.01348	1.07829	1.08494
1.06709	1.18206	1.10663
1.07574	1.03122	1.05792
1.0623	1.13653	1.07572
1.05151	1.09788	1.0971
0.99401	1.04619	0.981329
0.923122	1.05389	1.02997
1.03482	1.18937	1.00906
1.07654	0.970718	1.07974
1.06271	1.17802	1.12587
1.09063	1.02557	0.98177
1.08045	1.07139	1.14551
1.05478	1.0079	1.07766
1.06577	1.03179	1.1858
1.05631	1.0409	1.04122
1.09794	1.02937	1.04668
1.03858	1.07523	1.04373
1.11553	1.16231	1.30727
1.06933	1.06406	0.991221
1.10928	0.973267	1.17874
1.08775	1.09614	1.0613
1.06544	0.869803	1.15326
1.01511	1.15597	1.05357
1.02727	1.06435	1.10948
0.95196	1.02352	0.980573
0.988301	1.13791	1.13213
1.03549	1.07622	1.05918
1.06796	1.09605	1.15592
1.17672	1.07744	1.24945
1.04241	1.01835	1.15586
1.01172	1.01624	0.972686
1.00307	1.0708	1.1191
1.01312	1.05613	1.08162
1.00829	1.01905	1.03455
1.05294	1.15374	1.07531
1.02805	1.09517	1.26333
1.04209	1.0118	0.950795
1.08008	1.13748	1.19897
1.11737	1.00019	1.08914
1.01822	1.05853	1.09358
1.13441	1.03499	1.06202
1.0432	1.01457	1.08899
1.22089	1.05202	1.08458
1.04614	1.0987	1.12023
1.18993	1.0055	1.01464
1.12083	1.15774	1.16575
1.22306	1.13713	1.17139
1.22316	1.10202	1.15493
1.07865	1.02208	1.10092
1.11771	1.02155	1.04795
0.981236	1.01214	1.0732
0.936271	0.996301	1.00829
1.15063	1.01585	1.06297
1.05214	1.08259	1.2282
1.05401	1.03367	1.11283
1.13935	1.29486	1.02344
1.12627	1.10336	1.04797
1.04824	1.11672	1.11247
1.04033	1.19353	1.14639
1.10975	1.02749	1.1216
1.03164	1.01784	1.06835
1.07012	1.03493	1.14796
1.09305	1.05765	1.10964
1.06558	1.19617	1.15556
1.07513	1.11652	1.30276
1.10913	1.26171	1.14992
1.04556	1.09245	1.15445
1.05315	1.06706	1.00891
1.08167	1.16892	1.11423
1.06422	1.04083	1.03745
1.05967	1.08421	1.09309
1.10562	1.05454	1.06548
1.05984	1.03056	1.13865
1.0111	1.13821	1.04638
1.07348	1.12842	1.05585
1.1009	1.08037	1.14514
0.979669	1.10686	0.904002
1.10205	0.931266	1.12161
1.09318	1.23179	1.05361
1.00917	1.02683	1.1424
1.13449	1.02351	1.07169
1.0539	1.01793	1.19541
1.13334	1.02776	1.33615
1.05224	1.05252	0.999511
1.13023	1.10363	1.2116
1.0532	1.0004	1.01191
1.00351	1.1297	1.10236
1.08942	1.15247	1.01735
1.06096	1.0516	1.03057
1.0559	1.02226	1.07773
1.08574	1.0315	1.16861
1.07744	1.06934	1.10609
1.20403	1.05147	1.07685
1.02393	1.17665	1.00414
1.08267	1.07064	1.17113
1.01875	1.06918	1.19145
1.10877	1.07005	1.02609
1.02507	1.06929	1.08364
1.0792	1.07123	0.840244
0.984436	0.948618	1.14907
1.05939	1.05597	1.09613
1.06406	1.04529	1.04267
1.04222	1.07855	1.09498
1.03983	1.03163	1.10191
1.07482	1.04053	1.04171
1.08831	1.08387	1.07355
1.12348	1.08622	1.03069
1.07304	1.03961	0.996985
1.07915	1.04507	0.978189
1.162	1.0231	1.29363
1.13383	1.02773	1.11992
1.04551	1.01345	1.17659
1.12319	1.11429	1.04957
1.09626	1.1215	1.19232
0.985076	1.11929	1.05679
1.04532	1.12286	1.08054
1.04711	1.12106	1.2227
1.05628	1.05243	1.19747
1.06383	1.07429	1.27868
1.05472	1.07651	1.03153
1.1069	1.1296	1.07272
1.12898	1.10285	1.17268
1.05574	1.12811	1.10156
1.06963	0.971994	1.06065
1.11179	1.05883	1.19922
0.986163	1.03276	1.21687
1.07944	1.07278	1.17055
1.1309	1.17305	1.12298
1.10399	1.01716	0.989075
0.989303	1.11365	1.21104
1.01708	1.0505	1.13726
1.11599	0.97292	1.07528
1.01929	1.09281	1.02467
1.07721	1.17001	1.06769
1.00194	1.12693	1.09637
1.06936	1.01152	1.10743
1.06826	1.03083	1.24101
1.10633	0.986908	0.920789
1.06684	1.04925	1.20602
1.0326	0.993632	0.917323
1.04409	1.09246	1.02634
1.07162	1.0625	1.06105
1.15748	1.04185	1.04106
1.08755	1.19706	1.33197
1.05877	1.05634	1.00675
0.9974	1.11499	0.995034
1.08984	1.07571	1.01658
1.03341	1.16243	1.17064
1.03465	1.05982	0.999613
1.09464	1.19292	1.06856
1.08894	1.10458	1.09127
1.04557	1.00272	1.12538
1.09701	1.15252	0.990483
1.15642	1.20093	0.982438
0.965053	1.13158	1.19293
1.03293	1.01556	1.11713
1.0772	0.996549	1.07245
1.09044	1.03561	1.137
1.01912	1.04777	0.952393
1.04094	1.11907	0.979515
1.08522	1.10497	1.02916
1.13224	1.10252	1.13338
1.10509	1.17032	1.10684
0.992646	1.20736	1.08891
1.09225	1.07071	1.09354
1.04386	0.990978	1.11936
1.03461	1.0604	0.988725
1.15597	1.21116	1.02701
1.01909	0.998134	1.19866
1.13074	0.953327	0.988752
0.995421	1.10268	1.06069
1.02215	1.03209	1.19167
1.14543	1.07824	1.18671
1.06688	1.28341	1.17587
1.00375	1.12952	1.12
1.05796	1.09573	1.06863
1.06108	1.09351	1.04441
1.10584	1.00513	1.01587
1.11278	1.0695	1.16528
1.0928	1.1144	1.18539
1.12414	1.05047	1.1569
1.14638	1.15429	1.04726
1.05476	1.24765	1.02169
1.0227	1.15476	1.08068
1.05984	1.07313	1.11468
1.11691	1.07649	1.06822
1.04643	1.03924	1.15474
1.13921	1.04307	1.06662
1.02929	1.06117	1.13413
1.1367	1.05158	0.980519
1.18819	1.01679	1.1187
1.10846	1.01073	1.00802
1.07698	1.16021	1.06035
1.04877	1.11106	0.976083
1.08585	1.02375	1.06766
1.01548	1.11258	1.07686
1.03742	1.33632	1.16817
1.04627	1.02478	1.12458
1.13219	1.04146	1.06183
1.05156	1.07589	1.0102
1.05553	1.04669	1.12494
1.08403	1.08561	1.03793
1.0701	1.0914	0.880668
0.971379	1.16223	1.02557
1.1076	1.17907	1.16627
0.924192	1.01684	1.06408
0.955292	1.19981	1.1565
1.02605	1.05082	1.17186
0.992768	0.946246	1.10627
1.11366	1.11285	1.13347
1.06908	0.992987	1.11886
1.10471	1.18503	1.09382
1.05451	1.09495	1.04324
1.05706	0.998924	1.00801
1.11087	1.08525	1.01992
1.098	1.16226	1.15207
1.04948	1.02016	1.10543
1.06915	1.03741	1.09266
1.14991	1.0613	1.1851
0.996198	1.05186	1.07906
1.10558	1.20168	1.04836
1.08935	1.06513	1.04809
1.02609	1.06927	0.983103
1.09653	1.19306	1.20451
1.0862	1.08057	1.10399
1.14848	0.999976	1.25625
1.04577	1.15844	1.08679
1.04628	1.08296	1.09765
1.05002	1.09332	1.08471
1.05431	1.02781	1.05814
1.05438	1.18052	1.05249
1.04152	1.20131	0.989582
1.10462	1.13468	1.27179
1.10753	1.07326	1.08654
1.06229	1.06642	1.06807
1.07491	1.03818	1.08578
1.08614	0.9269	1.15261
1.08005	1.10996	1.07974
0.964284	1.01285	1.15162
1.0279	1.02701	1.05265
1.08821	1.11155	1.09718
1.14165	0.994929	1.097
1.14456	1.03334	1.1643
1.04786	1.13696	1.05644
1.00951	1.1078	1.09375
1.04592	1.12242	1.14557
1.10362	1.2428	1.07742
1.0465	1.0628	1.11693
1.06743	1.00933	1.03248
1.10467	1.04983	1.06151
1.13995	1.17257	1.21316
1.07066	1.30426	1.20221
1.01985	1.13517	1.32277
1.08881	1.06635	1.05622
1.06396	1.07908	1.08232
1.06163	1.12123	1.07387
1.03323	1.03833	0.918786
1.04839	1.08509	1.09681
1.0996	1.04623	1.06373
0.91076	1.04459	1.30677
1.01937	1.0103	0.978145
1.10289	1.26955	1.01175
1.03987	1.11664	1.07269
1.0168	0.994194	1.00369
1.02242	0.986791	1.06926
1.09819	1.04071	1.11558
0.999122	1.06141	1.0362
1.08667	1.05327	1.08071
1.12817	1.17117	1.03361
1.07815	1.02463	1.07761
1.07201	1.03622	1.13388
1.05044	1.14236	1.05282
1.14238	1.17963	1.10889
1.06539	1.04701	1.14966
1.0361	1.05244	1.03403
1.02765	0.93529	1.14699
1.12722	1.08536	1.00277
1.23036	1.08564	1.07978
1.06251	1.12739	1.00607
1.03885	1.00631	1.02929
1.05826	1.18706	1.14234
1.06782	1.14253	1.15835
1.07238	1.11675	1.0805
1.18717	1.04277	1.09364
1.07055	1.0375	1.05898
1.03298	1.02282	1.09333
1.16064	0.96807	1.12639
1.06375	1.12777	1.09802
1.07157	1.02308	1.05395
1.13377	1.15264	0.964752
1.00825	1.15917	0.998678
1.06369	1.08991	1.00683
1.15349	1.13073	1.05715
1.07749	0.938873	1.03056
1.06147	1.04722	1.07721
1.1078	1.07423	1.11013
1.09089	1.05781	1.1848
1.05079	1.07204	1.06774
1.06903	0.929479	1.01991
1.13451	1.06223	1.06532
1.06805	1.1882	1.01434
1.04957	1.06182	1.04448
1.07788	1.13192	1.0998
1.09184	0.916478	1.10712
1.04417	1.22171	1.15185
1.04188	0.99977	1.07817
1.00828	1.05247	1.17094
1.04832	1.06653	1.06808
1.10659	1.0777	1.02666
1.04901	1.11892	1.08453
1.07018	1.12607	1.09164
0.969893	1.10973	1.00993
1.05971	1.08852	1.01332
1.03494	1.10958	1.05178
1.08233	1.00984	1.09643
1.08703	0.960035	1.0702
1.12391	1.16181	0.974341
1.06001	1.05169	1.34738
1.12592	1.23123	1.11576
1.0299	1.06754	1.10731
1.10557	1.11711	1.11204
1.19694	1.03695	1.03962
1.06408	0.992744	1.32171
1.07472	1.04337	0.98596
1.03678	0.949656	1.07454
1.1231	1.032	1.12971
1.05329	1.0806	1.13807
1.06173	1.13034	1.09782
1.04392	1.08073	1.08283
1.09151	1.14009	1.0121
1.11254	1.11256	1.07598
1.03123	1.18066	0.987505
1.09576	1.07941	1.08359
1.08144	1.06124	1.11181
1.05246	1.24423	1.05925
1.06377	1.03243	0.990636
1.08768	1.09572	1.04904
1.03442	1.1039	1.05985
1.09566	1.07396	1.09922
1.21101	1.07627	1.23758
1.02219	1.07709	1.08467
1.0314	1.19558	1.15508
1.07541	1.14845	1.13251
1.10434	1.12577	1.21085
1.10768	1.03108	1.23925
1.07867	1.05845	1.02327
1.08153	1.05046	1.0938
1.08639	1.11197	1.05751
1.12615	1.0684	1.08787
1.03591	1.03635	1.09541
1.09433	1.03637	1.16641
1.1064	1.17738	1.08974
0.950916	0.97668	1.14359
1.09222	0.996052	1.06928
1.11106	1.01655	1.00631
1.04623	1.00637	1.03724
1.21004	1.03477	1.02459
1.13011	1.25873	1.06797
1.03117	1.12706	1.19672
1.01371	1.14426	1.07969
1.06428	1.06349	0.947738
1.0776	1.19382	1.11178
1.00462	1.14915	1.05051
1.08387	1.10486	0.920554
1.04235	1.14171	1.05498
1.05807	1.02286	1.01858
0.946575	1.06702	1.0055
1.11131	1.0329	1.18697
1.07752	1.03512	1.08952
1.00376	1.00341	1.01954
1.07219	1.1204	1.11457
1.02253	1.11491	1.10414
1.06784	1.10722	0.92097
1.08039	1.07854	1.08235
1.01662	1.08918	1.03668
1.13519	1.05195	1.07871
1.0767	1.07381	1.12625
1.01355	1.05573	1.22326
1.12503	1.0495	0.949776
0.96855	1.23375	1.04049
1.06271	1.14028	1.03221
1.13389	1.04812	1.14994
1.08248	1.0765	1.0972
0.980734	1.01482	1.09832
1.09255	1.03873	0.992294
1.1122	1.12737	1.17789
1.163	1.11308	1.11598
1.00812	1.04751	1.16637
1.03431	1.2449	1.1156
1.09617	0.99969	1.08539
0.942621	1.07344	1.04533
1.0456	1.10928	1.11028
1.21372	1.11842	1.19049
1.12798	1.13542	1.27736
1.04621	1.06514	0.867599
1.09159	1.06967	1.2189
1.06766	1.07814	1.16955
1.07441	1.05351	1.22264
1.02605	1.06556	1.18048
1.01537	1.09463	1.12671
1.07475	1.16526	1.05615
1.11479	1.10753	1.03729
1.09106	1.04419	1.1055
1.18424	1.04838	1.03
1.09325	1.05677	1.25244
1.05496	1.10278	0.959343
1.01463	1.04946	1.06935
1.00858	1.10287	1.00995
1.01406	1.0849	1.04263
1.02087	1.26887	1.04649
1.12991	1.08119	1.17847
1.02039	1.06455	1.1947
1.07401	1.16051	1.12366
1.12523	1.09246	1.16178
1.08312	1.09067	1.12625
1.0429	1.05753	1.11312
1.06583	1.09309	1.05643
1.03387	1.06285	1.10069
1.0427	1.14509	1.05224
1.09992	1.05322	1.0302
1.02289	1.26638	1.21981
1.12659	1.03705	1.19453
1.03607	1.0435	1.19828
1.13597	1.20727	1.17165
1.0688	1.09549	1.17777
1.11288	1.05215	0.941385
1.05991	1.15168	1.16294
1.09451	1.10562	1.04472
0.954003	1.27313	1.04474
1.04248	1.06592	1.22293
1.02632	1.06628	1.10158
1.06374	1.10508	1.22613
1.08644	1.08526	1.00437
1.05781	1.07526	1.15965
1.15149	1.04367	1.16491
1.02906	1.11731	1.08332
1.06759	1.04191	1.07035
1.0509	1.05242	1.11706
1.10939	1.04096	1.12106
1.08464	1.10477	1.17743
1.0537	1.07203	1.17443
1.0936	1.12711	0.974642
1.04516	1.12625	1.05334
0.994726	1.08836	1.11282
1.03035	1.06748	1.02308
1.09816	1.03795	1.00519
1.06632	0.930577	1.28974
1.02528	1.0549	1.10385
1.07002	1.11439	1.09256
1.0062	1.02702	1.07045
1.04306	1.22054	1.16697
1.12979	1.05673	1.31838
1.05539	1.04175	1.04586
1.10981	1.03346	0.990974
1.06504	1.00673	1.10397
0.975494	1.11405	1.00516
1.04986	1.09072	1.03697
1.01713	1.09695	1.10898
1.06034	1.13411	1.08562
1.11364	1.12959	1.12233
1.09136	1.17951	1.056
1.10845	1.05691	1.0382
1.13871	1.03805	1.12382
0.974345	1.1711	1.09325
1.06062	1.0356	1.19863
1.0535	1.0976	1.22375
1.07254	1.02952	1.13305
1.05577	1.05184	1.15511
1.09616	0.981871	1.20484
1.00869	1.18264	1.0956
1.07817	1.02134	1.05973
1.01883	1.08763	1.11152
1.16492	1.12838	1.11153
1.01059	1.155	1.09838
1.02854	1.0006	1.10651
1.09479	1.05545	0.959929
1.07758	1.12225	1.12092
1.08192	1.0311	1.08498
1.09895	0.950957	1.03761
1.16754	1.15663	1.02413
1.05311	1.08895	1.04035
1.10935	0.992006	1.18221
1.11387	1.01408	1.01091
1.05734	1.10548	1.25541
1.08878	1.03734	1.03019
1.04259	1.00474	1.15572
1.03865	1.08946	1.1139
1.01624	1.15176	1.06104
1.10374	1.07727	1.14386
1.06056	1.12048	1.13955
1.00606	1.26779	1.27025
1.10635	1.22982	1.16295
1.10657	1.08027	1.00926
1.02316	1.04731	0.950601
1.03546	1.00575	1.08356
1.1125	1.06609	1.05069
1.03177	1.03872	1.1048
1.07906	1.08471	1.0182
1.01817	1.21111	1.06024
1.06139	1.16835	0.97429
1.18975	1.14263	1.15421
1.15179	1.12962	1.0906
1.00064	1.04688	1.11543
1.04556	1.16924	1.2437
1.12404	1.02086	1.04598
1.05638	1.09039	1.03001
1.06679	1.13249	1.00699
1.0513	1.06645	0.972228
1.06628	1.03969	1.00479
0.984464	1.12912	0.846816
1.06473	1.12586	1.12009
1.0262	1.04817	1.01522
1.13689	1.15051	1.22257
1.1667	1.09781	1.00648
1.01533	1.02031	1.06997
1.1099	1.06239	1.12072
1.07663	1.00469	1.11425
1.11514	0.9688	1.1021
0.99038	1.00991	1.05688
1.05642	1.04252	1.05116
1.02928	1.20814	1.09855
1.0946	1.01928	1.06504
1.08543	1.12918	1.05437
1.02678	1.18921	1.00921
1.0576	1.02264	1.01612
1.1309	1.04926	1.29415
1.14031	1.0275	0.980734
1.08108	1.12726	1.00637
1.08672	1.10479	1.1526
0.970394	1.25865	1.14289
1.09249	1.02705	1.07977
1.10554	1.13683	1.13833
1.07764	1.07739	0.998558
1.11848	1.14409	1.06956
1.06437	1.07994	1.22571
1.03347	1.07571	1.15923
1.04475	1.07924	0.958967
1.00797	0.973432	1.0272
1.13526	1.06927	1.00961
1.02573	1.17607	1.15501
1.0596	1.03296	1.03928
1.00672	1.19067	1.05159
1.08721	1.14215	1.06508
1.08991	1.03717	1.11627
1.20186	1.05006	1.10075
1.08091	1.07187	0.960999
1.02714	1.02442	1.12292
1.06986	0.989689	1.10105
1.02896	1.10742	1.10259
1.12338	1.08999	1.04765
1.07029	1.10259	1.05053
1.09448	1.14922	1.12678
1.17236	1.02973	1.00542
1.14962	1.08191	1.03908
1.01751	1.11726	1.12832
1.03068	1.0142	1.11207
1.13956	1.12031	1.14542
1.07065	1.05421	1.10862
1.06987	1.08176	0.984118
1.09948	1.00728	1.1054
1.06713	1.0576	1.06418
1.13745	1.02242	1.03905
1.21537	1.09032	1.29449
1.04439	1.03267	1.00856
1.06845	1.07173	1.08092
1.04349	1.09435	1.13812
0.925321	1.01999	1.09146
1.06126	1.0775	1.04522
1.06499	1.00314	1.0326
1.09215	0.963465	1.05865
1.05964	1.01414	1.21151
1.13769	1.2005	1.30044
1.07264	1.0345	1.2219
1.06282	1.0171	1.0406
1.10996	1.03334	1.1061
1.02422	1.08718	1.07877
1.05463	1.13181	1.02521
1.07677	1.02852	1.10407
1.04287	1.03157	1.11878
1.08959	1.17409	1.02767
1.08264	1.16828	1.30959
1.01643	1.10246	1.00763
1.08034	1.07034	1.11518
1.12488	1.0672	1.03095
1.08517	1.17815	0.930313
1.05459	1.03568	1.09099
0.963476	1.07998	1.07659
1.05261	1.08549	1.10035
1.05005	1.16208	1.08601
1.05009	1.1665	1.27929
1.10945	1.23981	1.02508
1.05937	1.08811	1.23029
1.04003	1.04288	1.17259
1.07224	1.07714	1.03871
1.05518	1.04779	1.10935
1.0637	1.06558	1.04652
1.04712	1.2775	0.999439
1.05836	1.06207	1.20506
1.11219	1.0181	1.22556
0.994716	1.21096	1.0546
1.10537	1.0719	1.13452
1.05818	1.1185	1.05675
1.08416	1.02357	0.989834
1.11048	1.12846	1.04042
1.05227	1.11394	1.20668
1.0132	1.05735	0.897571
0.985399	1.08856	1.1476
1.12058	1.022	0.994844
1.09766	1.29982	1.02702
1.01782	1.12278	1.12934
1.21775	1.16359	1.08778
1.04976	1.21692	1.0329
1.00474	1.18953	1.04783
1.02263	1.06393	1.19065
1.072	1.12961	1.02965
1.11447	1.14839	1.12634
1.04417	1.11322	1.1492
1.05001	1.22348	1.15508
1.10262	1.28901	0.948721
1.08018	1.08225	1.09182
1.01061	1.17529	1.04356
1.05123	1.12266	1.02728
1.04361	1.03239	1.1997
1.08869	1.02547	1.10234
1.07163	1.08725	1.07613
1.08148	1.05572	1.04803
1.06945	1.16245	1.10715
1.13933	1.0335	1.02902
1.04268	1.02193	1.05523
1.08919	1.0217	1.07575
1.04697	1.05961	0.984764
1.05986	1.01829	1.10291
1.05865	1.03119	1.20718
1.12494	1.33679	1.21121
1.0124	1.0993	1.01937
1.06522	1.03545	1.00846
1.06984	1.00572	0.985034
1.04569	1.04375	1.0823
1.02399	1.15957	1.00532
1.02835	1.3029	1.26173
1.06537	1.13416	1.12563
1.01273	0.996221	1.03937
1.08648	1.05663	1.11481
1.11715	0.915269	1.00649
1.04357	1.01802	1.08138
1.04797	1.12593	1.17267
1.12125	0.984169	1.05282
1.05176	1.00057	1.03898
1.10392	1.23642	1.08729
1.06403	1.11016	1.26696
1.02735	1.10284	1.27355
1.08205	1.11822	1.24039
1.01353	1.04953	1.04464
1.03147	1.03996	1.17952
1.06639	1.03463	1.23397
1.03308	1.03823	1.06801
1.0793	1.03179	1.00351
1.03933	1.04945	1.07118
1.05985	1.07205	1.1195
1.05379	1.21884	1.10752
1.03763	1.13956	1.06477
1.0777	1.07269	1.23925
1.05338	0.998176	0.994416
1.04367	1.08905	1.16115
1.00263	1.0495	1.11506
1.08696	1.02287	1.08339
1.05131	1.063	1.03431
1.08901	0.996034	1.21177
1.10986	1.13401	1.15867
1.10684	1.17081	1.21239
1.10168	1.11146	1.0709
1.03027	1.21569	1.04311
1.10899	1.08726	1.09734
1.06999	1.1002	0.99997
1.11886	1.01319	1.04208
0.995149	1.10755	0.967403
1.06818	1.00822	1.04705
1.21286	1.09586	1.04786
1.03558	1.1255	1.08755
1.14029	1.15718	1.02689
1.08964	1.00562	1.04888
1.03341	1.09108	1.09906
1.06261	0.984156	1.06932
1.05351	1.05678	1.01706
1.09682	1.03475	0.992922
1.02351	1.0882	1.19287
1.06125	1.132	1.1199
1.0426	1.04828	1.02387
1.10769	1.20106	1.09649
1.02621	1.12212	1.01798
1.0951	1.1107	1.08135
1.01402	1.30547	1.02872
1.18504	1.02981	1.11211
0.971314	1.30665	1.24593
1.05648	1.08096	1.27105
1.02332	1.01997	1.16375
1.10597	1.04469	1.06922
1.09959	1.06935	0.97493
1.04646	1.2377	1.20256
1.05038	1.14007	1.16837
1.09126	1.28478	1.07805
1.11479	1.07835	0.971809
1.06465	1.06978	1.13778
1.02659	1.00388	1.1021
1.05753	1.0169	1.18948
1.16643	1.14948	1.05255
1.22927	1.05289	1.07496
1.04604	1.0559	1.12437
1.04607	1.11554	1.08016
1.07123	1.25462	1.03478
1.08361	1.15796	1.03337
1.05295	1.07788	1.31288
1.04158	1.0768	1.03724
1.03955	1.0902	1.29922
1.12869	1.06588	1.05226
1.15451	1.002	1.00167
1.05865	1.03012	1.02084
1.08276	1.15978	1.08842
1.04424	1.16653	1.05146
1.13078	1.11601	1.1804
1.05673	1.17777	0.986613
1.07731	1.09953	1.09356
1.04996	1.04139	1.31764
1.02465	1.01312	1.09608
1.22606	1.06604	1.04699
1.03129	1.04993	1.02587
1.06025	1.03303	1.07452
1.05558	1.1452	1.07249
1.10682	1.29308	1.0365
1.08746	1.09583	1.02501
1.08054	1.13712	1.01715
1.06325	0.964658	1.03062
1.18269	1.01974	1.14738
1.02988	1.00312	1.12521
1.06138	0.981668	1.06104
1.05603	1.02822	0.972269
0.962059	1.07822	1.09318
1.0366	1.08031	1.13458
1.07379	1.07256	1.26739
1.12461	1.03197	1.22229
1.05569	1.18446	1.06586
1.15637	1.08748	1.03538
1.08961	1.09369	0.88982
1.02558	1.07347	1.0569
1.04001	1.11295	1.0095
1.1161	1.07548	1.2522
1.10556	1.02937	1.27309
1.05953	1.09638	1.0921
1.06876	1.16289	1.07908
1.0367	1.07487	1.01744
1.1183	1.07846	0.840049
1.06477	1.14328	1.08152
1.03768	1.28633	1.04141
1.0982	1.09943	1.06759
1.10821	1.05683	1.03662
1.12311	1.00285	1.14685
1.10007	1.06063	1.09063
1.05536	1.27272	1.1541
1.07472	1.17067	1.06279
1.01846	1.20653	1.1992
1.10908	1.1538	0.990239
1.07747	1.17562	1.07379
0.98662	1.06823	1.0402
1.07628	1.05713	0.9894
1.09886	1.1475	1.07471
1.05049	1.0443	1.26557
1.02064	1.00764	0.937781
1.05403	1.30478	1.05407
0.945634	1.14884	0.891704
1.14321	1.04053	1.09432
1.05559	1.19737	1.02376
0.98033	1.0164	1.05958
1.12273	1.0467	1.00299
1.00699	1.03781	1.10374
1.01269	1.05244	1.17289
1.07341	1.09549	1.15327
1.07412	1.07892	1.08121
1.03125	1.15143	1.01597
0.976792	0.964315	1.2189
1.1217	1.09217	1.10844
1.01226	1.14891	1.02384
1.06365	1.07313	1.09934
1.00043	1.04545	1.01023
1.1097	1.08184	1.0914
1.06507	1.02849	1.25675
1.11544	1.11209	1.06964
1.03998	1.02493	1.06737
1.03638	1.13625	1.18029
1.09794	1.21682	1.07272
1.07224	1.26901	1.07831
1.14896	1.06653	0.99283
1.08698	1.03585	1.25601
1.22166	1.08668	0.914021
1.02349	1.05402	1.24694
1.0395	1.00267	1.16559
1.06168	1.10206	1.1035
1.05779	1.04107	1.11495
1.07781	1.19178	1.01479
1.03146	1.1509	1.01535
1.03435	1.03785	1.02508
0.994299	1.14542	1.10155
1.02098	1.11618	0.976036
1.06974	1.23581	0.974424
1.07467	1.08716	1.00887
1.09055	1.12781	1.16832
0.988778	1.08395	1.08199
1.05112	1.01231	1.09976
1.02705	1.21491	1.07098
1.0597	1.1069	1.04662
1.05485	1.10501	1.20125
1.00339	1.1626	0.940514
1.02615	1.02214	1.12983
1.09458	1.12714	1.2777
1.18556	1.08102	1.13278
1.03183	1.07934	0.954527
1.08297	1.07819	1.04262
1.02512	1.07584	1.09318
1.18495	1.2057	1.01341
1.03671	1.03147	1.06797
1.06222	0.998137	1.15676
1.06354	1.12592	1.06492
1.12326	1.08609	1.10165
1.1544	1.19773	1.20294
1.05597	0.973576	1.01865
1.04475	1.04597	1.03733
1.06034	0.996466	1.02041
0.937977	1.02904	1.05359
1.0331	1.26861	1.18151
1.02646	1.28345	1.08653
0.98675	1.14334	1.08919
1.11362	1.09222	1.02751
1.11626	1.03555	1.16103
1.03503	1.0522	1.06887
1.06709	0.998015	1.06923
1.08563	1.08167	1.02276
1.10048	1.07666	1.18964
1.05143	0.998057	1.08662
1.09015	1.23731	1.06038
1.05617	1.11303	1.11854
1.03496	1.17903	1.09411
1.17517	1.06673	1.00017
1.04449	1.08058	1.12108
1.07187	1.16851	1.03703
1.13979	1.09254	1.16007
1.13944	1.0794	1.02953
0.998591	1.1624	1.06545
1.0202	1.06638	1.11348
1.09942	1.12714	1.07416
1.10611	1.12783	1.12517
1.07144	1.03175	1.02246
0.90371	1.13767	0.992546
1.06503	1.07493	1.07599
1.08902	0.995101	0.972071
1.0625	1.03038	1.13207
1.03757	1.06309	1.07018
0.990547	1.21458	1.06461
1.08973	0.978109	0.996154
1.11197	1.10863	1.17068
1.08148	1.17308	0.999302
1.06067	1.26516	1.03542
1.02085	1.01015	1.2627
1.10647	0.995537	1.13767
1.02315	1.22388	1.00934
1.05215	1.02091	1.1143
1.09817	0.961279	1.08861
1.10703	1.09633	1.21186
0.937626	1.03323	1.02273
1.18243	0.97354	1.05701
1.04032	1.20434	1.06582
1.06514	1.11761	1.29249
1.09245	1.15172	1.21211
1.04321	1.08835	1.04951
1.03597	1.04348	1.07226
1.0747	1.02819	0.996893
1.08911	1.10511	1.08589
1.1384	1.06486	1.05343
1.06785	1.06124	1.04205
1.03166	1.02382	1.07133
1.04636	1.05912	1.21032
1.05549	1.08476	1.20657
1.08098	1.19599	1.14781
0.977376	1.06109	1.06604
1.06138	1.18142	0.966724
1.03649	1.00924	1.22914
1.07756	1.00786	1.10581
1.11415	1.08932	1.09552
1.01261	1.04858	1.02274
1.11306	1.20504	1.2431
1.17949	1.14967	1.16899
1.06237	1.06212	1.21906
1.03132	1.12487	1.07373
1.0269	1.10766	1.0597
1.08497	1.05182	1.09204
1.02456	1.09851	1.13154
1.13763	1.03388	1.07084
1.06578	1.1057	1.02557
1.00935	1.02892	1.17426
1.03708	1.29116	1.11054
1.06387	1.23778	1.07934
0.959877	1.05958	1.31004
1.05476	1.08691	1.03015
1.09997	1.05495	1.03499
1.03616	1.09054	1.00251
1.20633	1.01881	1.19565
1.06398	1.01869	1.17266
1.06673	1.027	1.16112
1.0429	1.06697	0.83354
1.02508	1.04242	1.06943
1.13639	1.05355	1.0509
1.13229	1.10868	1.02496
1.11597	1.04772	1.03397
1.10327	1.10413	1.11785
0.959413	1.15455	1.04914
1.00807	1.0474	1.223
1.10174	1.11747	1.21292
1.06497	1.16916	1.15003
1.09506	1.04485	1.03825
1.10088	1.30055	1.07344
1.07517	1.02908	1.15004
0.999025	1.00408	1.12769
1.11547	0.993311	1.03419
1.16941	0.91079	1.0427
1.01242	1.19407	1.1328
1.03798	1.06404	1.33365
1.08811	1.05927	1.08937
1.04726	1.03369	0.959345
1.0561	1.05037	1.03376
1.05738	1.15459	1.03491
1.04818	1.24141	1.02166
1.07356	1.12073	1.01838
1.08414	1.26302	1.06196
1.03707	1.07716	1.05604
1.08601	1.0109	1.0143
1.07562	1.06734	1.24349
1.04026	1.02068	1.00646
1.08199	1.05859	1.05353
1.04626	1.03811	1.10335
1.14159	1.0234	1.06484
0.991703	1.16075	0.988743
1.0638	1.16436	1.24966
1.06539	1.06228	1.11984
1.04895	1.14956	1.10498
1.06645	1.05156	1.09777
1.16143	1.03655	1.11024
1.08116	1.06073	1.05567
1.04107	1.08483	1.05133
1.12096	1.1019	1.049
1.12814	1.07709	1.06332
1.05209	1.15595	1.09871
1.08266	1.00503	1.20777
1.08121	1.01979	1.12109
1.05085	1.09393	1.18366
1.06945	1.18432	1.05853
1.03538	1.08925	1.08268
0.993652	1.09765	1.05395
1.12954	1.12981	1.071
1.14218	1.2032	1.06251
1.03607	1.18115	1.08085
1.07132	1.16971	1.151
1.05923	1.05796	1.29341
1.09134	1.06952	1.11801
1.12452	1.0587	1.03421
1.04805	0.976503	0.902089
0.97636	1.10584	1.32103
0.973009	1.03791	1.17698
1.07168	1.20055	1.03255
1.03944	1.33606	1.15122
1.0105	1.12188	1.23202
1.03794	1.16548	1.30704
1.05403	1.0601	1.07762
1.03899	1.07421	1.14486
1.09926	1.08569	1.17433
1.02473	1.05538	1.1722
0.983478	1.11393	1.08729
1.08533	1.08751	1.04535
1.08068	1.20806	1.01924
1.06005	1.0964	0.972927
1.09148	1.19048	1.23246
1.08281	1.03218	1.18172
1.047	0.965203	1.07478
1.09262	1.05847	1.09878
1.13822	1.0716	1.2363
1.08517	1.0239	1.04542
1.10951	1.09024	1.0224
1.05937	0.994363	1.05532
1.06488	1.24515	1.2793
1.10135	1.13479	1.09275
1.13763	1.22992	1.16516
1.06032	1.10115	1.07121
1.0621	1.15084	1.03919
1.05636	1.03897	1.09548
1.06243	1.06318	1.11066
1.04381	1.19135	1.04212
1.03342	1.02093	0.985287
1.03291	1.02006	1.11318
1.05848	1.11528	1.20913
1.07045	1.10396	1.09526
1.06613	1.21718	1.09324
1.01646	0.912037	1.13817
1.1099	1.186	1.09557
1.05902	0.951912	1.06628
1.03508	1.00865	1.06864
1.06563	0.930688	1.06045
1.12315	1.06027	1.32635
1.06898	1.09071	1.08374
1.15494	1.08345	1.21037
1.07652	1.13483	1.08475
1.09971	1.18013	0.955195
1.03488	1.04719	1.14501
1.22527	1.16481	1.01856
1.04881	1.02107	1.01813
1.06321	1.08931	1.07448
1.07077	1.06354	1.10489
1.07956	1.05015	1.13993
1.09398	1.0596	1.17258
1.05364	1.23351	1.10206
1.08322	1.29835	1.09184
1.01307	1.16108	1.19328
1.21981	1.0187	1.0915
1.04393	1.13905	1.0481
1.03545	1.05436	1.07762
1.10954	1.05133	1.23781
1.03595	1.02261	1.09035
1.06042	1.02243	1.09186
1.07202	1.12213	1.11414
1.01573	1.1354	1.06112
1.09014	1.11025	1.0397
1.18401	1.15893	1.04677
1.12125	1.0379	1.1901
1.02596	1.13513	0.93492
1.06594	1.03688	1.18357
1.02936	1.12215	1.19251
1.003	1.0672	1.09552
0.992913	1.05048	1.1119
1.08399	1.06565	1.08608
1.22783	1.07269	1.04914
1.22015	1.03924	1.10108
1.03048	1.15576	1.04332
1.03202	1.10081	1.29498
1.15784	1.07079	1.24828
1.12323	1.04234	1.04883
1.06479	1.12201	1.00546
1.0488	1.03681	1.15857
0.997739	1.06565	1.08059
1.11195	1.02084	1.06149
1.02785	1.18894	1.03689
0.998646	1.32308	1.13516
1.10457	1.11036	1.09397
1.03571	0.990573	1.16233
0.99648	1.26858	1.09312
1.11613	0.992066	1.12504
1.19332	1.05352	1.02158
1.03364	1.05925	1.13817
1.04449	1.09683	1.05661
1.15007	1.04181	1.02829
1.1267	1.081	1.19621
1.0825	1.25804	1.19974
1.08302	1.0899	1.02927
1.14381	1.10547	1.09989
1.07661	1.1081	1.12858
1.05279	1.03732	1.10194
0.962002	0.964965	1.0101
1.03232	1.14631	1.0852
1.04339	1.06174	1.01511
1.04055	1.10346	1.10285
1.08779	1.12602	1.03155
1.08598	1.06257	0.993632
1.04416	1.18317	1.06568
1.08732	1.09614	1.05802
1.06629	1.21001	1.07342
1.03053	1.05802	1.08897
1.14479	1.11274	0.986587
1.01768	1.0645	1.20984
1.05317	1.07489	1.03065
1.04076	1.11824	1.13504
1.05051	1.28863	1.03103
1.05336	1.24438	1.10443
1.06912	1.19003	1.14082
1.03552	1.04105	1.00632
1.05201	1.03486	1.13958
0.986309	1.02303	1.13752
1.06694	1.05918	1.12534
1.04729	1.07505	1.33525
1.04117	1.10972	1.06614
1.0738	1.07909	1.15037
1.07024	1.15417	1.01023
1.03562	1.11493	1.13921
1.09883	1.28082	1.06841
1.10469	1.09156	1.06574
0.962162	0.977855	1.18315
1.06847	1.08742	1.19321
1.04476	1.00614	1.18123
1.01618	1.06798	1.06852
1.03016	1.09296	1.13946
1.2312	1.02156	1.18456
1.12271	1.1138	1.03346
1.04616	1.16535	1.00617
1.05103	1.13636	1.05432
1.13391	1.06462	1.1608
0.978457	1.05304	0.989006
1.05253	1.01291	1.08315
1.07442	1.11485	1.04371
1.08706	1.05756	1.12118
1.10035	1.05184	1.10526
1.06204	1.12369	1.05865
1.08796	1.10255	1.11195
1.03163	1.18192	1.11276
1.06769	1.07777	1.21639
1.08053	1.0355	1.10213
1.09511	1.28287	1.0145
1.05681	1.08364	1.05249
1.1491	1.00098	1.10408
1.12905	0.969623	1.02479
1.04329	1.08268	1.04346
1.0772	1.06514	1.11701
1.16547	1.07832	0.984703
1.18498	1.14699	1.26964
1.13078	1.12308	1.04961
1.04878	1.09112	0.961901
1.07394	1.04085	1.02385
1.11098	1.03094	1.08975
1.06343	1.00366	1.08264
1.09102	1.04399	1.05974
0.989281	1.07066	1.07018
1.16694	1.13792	1.05004
1.06947	1.21244	1.12383
1.04448	1.27322	1.15512
1.05718	1.20756	1.13151
1.11322	1.06348	1.15379
1.06644	1.24588	1.10394
1.0665	1.08673	1.05394
1.04987	1.05577	1.03921
1.02977	1.31687	1.13905
1.03521	1.09909	1.24249
1.11291	1.18365	1.09882
1.08079	1.05134	1.18711
1.08094	1.18766	1.08409
1.03057	1.07755	1.10905
1.09842	1.04703	1.07703
1.06681	1.07824	1.07984
1.07667	1.07727	1.09446
1.07566	1.16631	1.00725
1.09705	1.11104	1.30663
1.13286	1.04217	1.28035
1.12161	1.24654	1.13339
1.09947	1.24202	1.15795
1.13084	1.23073	1.11698
1.09484	1.05994	1.14026
1.08195	1.01173	1.07729
1.07366	0.993516	1.06497
1.05309	1.00623	1.09715
1.03478	1.11158	1.08926
1.08707	1.16668	1.2898
1.03853	0.994598	1.0322
1.04209	1.15047	1.09469
1.14528	1.12867	1.13373
1.10606	1.27246	1.20984
1.06094	1.09367	1.00769
1.05352	1.03914	1.03735
1.15397	1.0747	1.11389
1.14427	1.13747	1.13516
1.06953	1.10388	1.19775
1.04106	1.09898	1.11767
1.06687	1.05862	1.09123
1.04195	1.01751	0.936646
1.0245	1.14315	1.01311
1.09224	1.12003	1.12878
0.991863	1.1474	1.04544
1.0526	1.06085	1.07302
1.05565	1.06536	1.17093
1.178	1.03905	1.32083
1.05992	1.02966	1.21911
1.12696	1.09091	1.0267
1.09755	1.0362	1.09352
1.14283	1.20343	1.17264
1.06049	1.06175	1.04432
1.06189	1.06788	1.04495
1.0729	1.0871	1.19089
1.09563	1.04839	1.07286
0.988678	1.06386	1.3359
1.0671	1.00934	0.932687
1.06437	1.21871	0.912634
1.02889	1.05318	1.01831
1.06502	1.05663	1.04006
1.00355	1.17821	1.05471
1.06542	1.12163	1.09733
1.08152	1.22017	1.22237
0.943427	1.27384	1.12563
1.21213	1.0906	1.29309
1.05649	1.02418	1.07124
1.09837	1.02553	1.06444
1.07362	1.02597	1.07397
1.14449	1.0427	1.0408
1.16506	1.04573	1.06541
1.08884	0.96511	1.02274
1.05918	1.09971	1.01717
1.12223	1.08445	1.09791
1.13552	1.02263	1.25435
1.05691	1.09117	1.0553
1.12665	1.08155	1.09853
1.07798	1.15878	1.06152
1.086	1.06351	1.05126
1.03289	1.12635	1.03631
1.10596	1.10329	1.04623
1.17268	1.11626	0.985209
1.07397	1.08553	1.12559
1.02105	0.989225	1.13007
1.02814	1.03541	1.09088
1.07088	1.09361	1.23344
1.03945	1.04138	1.10402
1.04477	1.03595	1.10039
1.0515	1.03663	0.995706
1.07129	1.04204	1.10897
1.08994	1.16466	1.29699
1.11911	1.18454	1.14108
1.06629	1.11911	1.26997
1.05639	0.949813	1.09825
1.05028	1.06793	1.1366
1.08565	1.03733	1.08681
1.06448	1.06102	1.02845
1.05954	1.0001	1.08134
0.989685	1.05862	1.09262
1.03341	1.06614	1.09259
0.934253	1.09396	1.08978
1.14718	1.20015	1.1815
0.93964	1.13914	1.05931
1.04627	1.00389	1.15395
1.08531	1.07822	1.0775
1.1048	1.15075	1.10245
1.02244	1.0517	1.04958
1.0249	1.01506	1.04353
1.06313	1.327	1.05699
1.12658	1.08513	1.08932
1.03747	1.07211	1.14898
1.04343	1.09967	1.20393
1.0791	1.10312	1.18697
1.10095	1.06547	1.07468
1.06178	1.12686	1.04117
1.0864	0.987817	1.06304
1.07022	1.05717	1.21105
1.05069	1.06571	1.07865
1.1162	1.00427	1.05183
1.10915	1.00434	1.0627
1.04753	1.15389	1.04952
1.05174	1.2857	1.10423
1.16986	1.10077	1.0352
1.05093	1.01454	1.02754
1.04422	1.15885	1.01908
1.10722	1.03812	1.34038
1.1217	1.05845	1.14262
1.12012	1.10912	1.0796
1.07053	1.08826	0.990345
1.05985	1.07769	1.17571
1.04717	1.11113	1.13118
1.12009	1.06811	1.08024
1.05279	1.28211	1.02562
1.01796	1.05203	1.0646
1.05833	1.17359	1.22355
1.03136	1.07121	1.29048
1.08793	1.09127	0.977326
1.04161	1.05173	1.02025
1.09972	0.98552	1.11341
1.09224	1.13831	1.02018
1.12506	1.20376	1.04847
1.09662	1.09002	1.05312
1.05509	1.18423	1.01869
1.0693	1.07709	1.27943
1.00734	1.12722	1.17735
1.12171	1.11294	1.2601
1.06178	1.04868	1.06413
1.0787	1.08678	1.06724
1.14239	0.983287	1.13256
1.13346	1.17983	1.01977
1.03593	1.02775	1.03076
1.03563	1.09712	1.04722
1.08416	1.19779	0.99044
0.962499	1.06332	1.25588
1.1053	1.0693	1.07301
1.09813	1.0521	1.11773
1.04218	1.06729	1.09079
1.00661	1.04994	1.13457
1.18793	1.06137	1.05468
1.11123	1.11194	1.10652
1.00378	1.09635	0.98434
1.10003	1.18282	1.0498
1.13037	1.29418	1.22674
1.03507	1.07171	1.12947
1.07162	1.21354	1.12592
1.03318	1.01396	1.00823
1.0785	1.07516	1.04118
1.09105	1.07124	1.09123
1.0507	1.00427	1.0498
1.04629	1.29176	1.19762
1.0767	1.26668	1.06705
1.08622	1.22112	1.14791
1.02598	1.18317	1.13252
1.00924	1.10075	1.09472
1.16429	1.27425	1.02904
1.06531	1.06029	1.07142
1.14045	1.06842	1.03053
1.01965	1.04615	1.18608
1.07299	1.08349	1.25673
1.03411	1.11813	1.08108
1.17701	1.24399	1.14828
0.998426	1.0827	1.10368
1.04541	1.1832	1.15486
1.10291	1.03243	1.03749
1.04541	1.25348	1.05137
1.00931	1.01851	1.10743
1.0457	1.00845	1.33421
1.08552	1.22501	1.1597
1.06848	0.983665	1.10906
1.0688	0.979931	1.12531
1.0795	1.27379	1.04209
1.07949	1.01452	1.0902
1.13193	1.11995	1.08534
1.07823	0.997735	1.05245
1.09028	1.2296	1.06852
1.0051	1.03655	1.13836
1.02895	1.01599	1.06024
1.10654	1.06816	1.12749
1.11092	1.0371	1.0117
1.21227	1.00723	1.1816
1.07558	1.17597	1.04648
1.08486	1.17143	1.09544
1.08384	1.0916	0.999244
1.00496	1.01816	1.06142
1.0516	1.1893	1.03813
1.06268	1.01823	1.07295
1.06135	1.06556	1.27745
1.14348	1.18195	1.07769
1.01384	1.05523	1.19672
0.987092	1.08777	1.15966
1.03238	1.29943	1.13058
1.07322	1.31201	1.04909
0.971078	1.17566	1.06879
1.00901	1.04091	1.34902
1.01008	1.2138	1.1079
1.03287	1.01963	1.18537
1.11009	1.04293	1.08248
1.05051	1.01422	1.12228
1.0219	1.03512	1.0431
1.05228	1.23797	1.13507
1.11106	1.27462	1.00898
1.08601	1.17427	1.10124
1.0623	1.12337	1.16151
1.05255	1.08075	1.1195
1.12721	1.0652	1.19362
1.09118	1.04107	1.06037
1.03545	1.03562	1.13115
1.06991	1.04752	1.07462
1.06207	1.08657	1.06367
1.07822	1.20302	1.13827
1.21017	1.10895	1.01259
1.04847	0.897207	1.17243
1.09012	1.05168	1.04607
1.04252	1.11653	1.24107
0.99811	1.20314	1.03385
1.0703	1.02444	1.11542
1.07082	1.08482	1.17635
1.06765	1.00309	0.986496
1.07359	1.08978	1.11458
1.03812	1.25953	1.03212
1.10175	1.1607	1.17017
1.0929	1.1646	1.09266
1.08743	1.03106	1.15714
0.993665	1.09615	1.0748
1.09673	1.0357	1.05804
1.01126	1.0625	1.20484
1.06071	1.07151	1.03467
1.09633	1.04563	0.998684
1.07621	1.04373	1.13013
1.03781	0.964022	1.04572
0.994732	1.0974	1.17308
1.07579	1.15342	1.11519
1.00684	1.04054	1.05192
1.0621	0.995116	1.19544
1.03185	1.01483	1.04736
1.0668	1.06606	1.04551
1.09042	1.06965	1.10985
1.13106	1.03401	1.07662
1.11834	0.99874	1.09164
1.15943	1.23534	0.974824
1.06645	1.17235	1.08698
1.01108	1.11385	1.07366
1.06508	1.00983	1.05919
1.08666	1.06856	1.09943
1.02367	1.01927	1.0426
1.07651	0.990974	1.00218
1.01071	1.10932	1.05505
1.03251	1.06885	1.0192
1.05644	1.24833	1.07201
1.08429	1.19092	1.15557
1.05919	1.14827	0.900133
1.08848	1.13919	1.08455
1.04368	1.1278	1.03659
1.05585	1.19993	1.05479
1.1604	1.03838	1.06095
1.15087	1.1166	1.09964
1.08448	1.06519	1.27145
1.02571	1.12485	1.08134
1.0633	1.16342	1.19176
1.09679	1.1147	1.20162
1.11891	1.11535	1.08235
1.05065	1.18707	1.07694
1.10534	1.00395	1.06692
1.15136	1.08825	1.31372
1.14193	1.06053	1.12736
1.01655	1.04577	1.051
1.07123	1.00076	1.09977
1.03387	1.02259	1.09212
1.08626	1.21877	1.12401
1.11362	1.1931	1.00067
1.01607	1.22463	1.03521
1.02389	1.21274	1.07103
1.09515	1.07743	1.1301
1.11707	1.29697	1.09536
1.04394	0.989904	1.08642
1.01862	1.05627	1.12521
1.06988	1.16662	1.23545
1.14231	1.08239	1.14474
1.17235	1.10792	1.04365
1.0727	1.31446	1.04594
1.04587	1.28716	1.11423
1.04841	1.04183	1.07863
1.13579	1.14453	1.05803
1.06026	1.08731	1.17535
1.09254	1.11823	1.10907
1.07306	1.25977	1.08198
1.04778	1.02564	1.03623
1.11271	1.04739	1.08492
1.0499	1.1487	1.05352
1.05371	1.22869	1.16647
1.10193	1.09524	1.14947
1.09219	1.05599	1.04114
1.0481	1.11966	1.05526
1.07346	1.03991	1.07781
1.15196	1.08505	1.08726
1.07779	1.07129	1.05408
1.18767	1.06424	1.05435
1.12589	1.03888	1.19236
1.07665	1.17116	1.27736
1.02625	1.18543	1.135
1.04192	1.04047	1.06313
1.06603	1.08598	1.21889
1.05796	1.04882	1.17371
1.04284	1.07167	1.0588
0.973223	1.0536	1.02911
1.12484	1.13341	1.0711
1.03683	1.05334	1.13034
1.0799	1.17038	1.0608
1.09887	1.06556	1.14966
1.09042	1.23366	1.12084
1.00601	1.09476	1.04614
1.09285	1.01753	1.076
1.12231	1.15101	1.02935
1.13336	1.04577	1.12431
0.964505	1.0072	1.05429
1.10993	1.13089	1.2732
1.02145	1.09334	1.28532
1.0126	1.06348	1.21223
1.12102	1.27217	1.04771
0.994328	1.10662	1.03033
1.06326	1.19496	1.17495
1.08107	1.06232	1.09588
1.00155	1.07973	1.06037
1.06315	1.03505	1.05233
1.09036	1.08281	1.18645
1.1248	0.999466	1.13991
1.11186	1.08922	1.23796
[truncated: 1,022 more rows]

## Sheet: Figure S3
Figure S3a		RQ of hypoxia assosciated gene expression				2^(-∆∆CT)
	2D bioreactor (control)			conventional cell culture
GLUT1	1.00856	0.99691	0.994536	0.336774	0.317359	0.316655
PHD3	1.09971	1.01956	0.880728	1.05291	0.32438	0.413669
CA9	1.29448	1.14156	0.56396	1.24283	0.852311	1.12473
Figure S3b		RQ of YAP and YAP targets			2^(-∆∆CT)
	2D bioreactor (control)			conventional cell culture
YAP1	0.479196	1.12407	1.39674	1.64269	0.925533	1.04054
CYR61	0.446597	1.18846	1.36494	0.945807	0.653745	0.613403
ANKRD1	0.807075	1.07425	1.11868	0.703131	0.665895	0.482199
CDH2	0.868411	1.12638	1.00521	0.947754	0.545946	0.514343
Figure S3c		YAP densitometry relative to GAPDH loading control normalized to 0 h control
	conventional cell culture	2D bioreactor (control)		conventional cell culture	2D bioreactor (control)		conventional cell culture	2D bioreactor (control)		conventional cell culture	2D bioreactor (control)		conventional cell culture	2D bioreactor (control)	conventional cell culture	2D bioreactor (control)	conventional cell culture	2D bioreactor (control)
0 h	1			1			1			1			1			1
2 h	0.356383	0.510109		1.30005	0.658094		0.618912	0.810897		0.978479	1.18061		0.995108	1.22232		1.35521	1.13077
24 hrs										1.00007	1.03225		1.03186	1.07478		1.70462	1.45198
48 h	0.554664	0.324414		1.45036	1.26782		1.03225	0.474312		1.17503	1.37736		1.2179	1.44444		1.69227	1.31137
Figure S3d		YAP Relative nuclear intensity
	2D bioreactor (control)	conventional cell culture		702	754
	0.994784	0.9036
	0.979991	0.983792
	1.03031	1.14612
	0.96287	1.18158
	0.940765	0.952245
	0.938643	0.952217
	0.862886	0.972889
	0.979336	1.47052
	0.848693	0.931306
	1.04001	0.788464
	1.03246	1.08813
	0.874881	0.986063
	0.892564	1.0241
	1.00986	0.98385
	0.892157	0.981346
	0.858704	0.975758
	0.915025	0.931019
	0.977322	1.29399
	0.940868	1.07043
	0.944902	1.15334
	1.00477	1.08434
	1.00171	1.02033
	0.996912	0.998796
	0.947536	0.999227
	1.03601	0.900337
	0.965127	1.12564
	1.00089	0.991347
	1.0302	1.01906
	1.00128	1.11507
	0.974448	1.05675
	0.874072	0.967984
	0.909936	1.14327
	1.44297	0.994151
	0.953396	0.969237
	1.00588	0.978387
	0.993881	0.951559
	0.95264	0.948874
	0.983436	0.877153
	0.857079	1.01096
	1.02433	0.950956
	1.00904	0.972178
	1.27116	0.901446
	0.88065	1.01338
	0.969561	0.878974
	1.00144	1.16689
	0.896794	1.0232
	1.03074	0.915218
	1.01435	1.04741
	1.0353	1.00494
	0.766434	1.19211
	0.939916	0.812642
	0.974433	0.88869
	1.04947	0.980906
	0.952795	0.923762
	0.973119	0.974389
	1.04793	0.983956
	1.35775	0.891787
	0.977652	0.985537
	0.969897	0.974098
	1.27401	1.07274
	1.06286	0.91919
	0.945143	1.11253
	1.7901	0.936118
	1.01595	1.50938
	0.94198	0.940096
	1.01453	1.00489
	1.00468	1.12242
	0.986902	0.975392
	0.98387	1.00614
	0.907421	0.857077
	1.02966	1.03443
	1.04785	0.936171
	1.00734	0.945878
	0.949235	1.12753
	0.969758	1.19221
	0.917124	0.865613
	0.954177	0.992809
	0.836434	1.05982
	0.937585	0.877983
	1.01329	1.00419
	0.919672	0.975897
	0.975469	1.03318
	0.945358	1.04739
	0.9737	0.971322
	0.92338	0.944917
	1.00925	0.816853
	0.953025	1.0285
	0.773831	1.00977
	0.928217	1.06508
	1.00327	0.992027
	1.2692	0.993235
	0.832695	1.04119
	0.975175	1.0624
	1.14805	1.02377
	0.912115	0.9885
	0.840867	0.972982
	0.925945	1.01493
	1.35846	1.43223
	1.07305	0.942553
	0.992062	0.840499
	0.926614	1.06868
	0.982784	0.898042
	1.073	0.94911
	0.902124	0.946872
	0.977802	0.84323
	0.935738	0.78062
	0.925459	0.976856
	0.91201	0.917048
	0.930057	1.0283
	1.03525	1.07619
	0.81586	1.09311
	0.864643	0.867207
	0.984735	0.920458
	1.00184	0.940181
	1.01189	1.01574
	1.10828	0.96894
	0.89438	1.22389
	1.21195	1.01052
	1.00733	1.0267
	0.876774	0.890889
	0.952707	1.0779
	0.880879	0.953579
	0.813307	0.92712
	1.02614	1.03812
	0.864516	0.900787
	0.869332	0.931163
	1.00335	1.01109
	1.04837	1.03962
	1.02498	0.908903
	0.869027	1.14047
	0.937394	1.09692
	0.974027	1.10913
	0.965542	0.953376
	1.08355	0.923829
	1.49815	0.95789
	0.970922	1.03217
	0.924339	1.02956
	0.867754	0.867663
	1.07905	0.967252
	1.03378	0.887513
	0.974734	1.09658
	0.911275	0.885601
	0.918443	0.990199
	1.01787	1.0035
	1.04297	0.916523
	0.996868	0.931515
	1.00583	0.914169
	0.998579	0.817515
	0.909844	1.04699
	0.9861	0.882871
	0.875381	0.977675
	1.24325	1.24489
	0.941849	0.976547
	0.948783	0.973609
	0.882407	0.858245
	0.895331	0.962148
	0.985153	1.01884
	1.07455	0.854788
	1.05712	0.876408
	0.895816	1.12932
	0.960015	0.973133
	1.11001	0.917718
	1.05653	0.899949
	0.978398	0.992968
	0.938168	0.832212
	0.956023	0.839424
	0.988147	0.985611
	0.89767	0.987077
	0.915835	0.981309
	0.981005	1.00811
	0.793655	1.07538
	0.933764	0.98313
	0.883459	0.997457
	0.89289	1.01093
	0.877925	0.988125
	1.00558	1.10531
	1.04834	0.776791
	0.916859	0.821628
	1.00254	1.04709
	1.07776	0.991558
	1.06125	0.989746
	0.943875	1.17732
	0.999663	1.01394
	0.977991	1.24968
	0.992879	1.48097
	0.942362	0.979294
	0.929702	1.01016
	0.947536	0.995781
	1.021	0.879484
	0.991702	0.896912
	0.922614	0.885803
	0.974695	0.939675
	1.00339	0.929688
	1.13952	1.10831
	1.07236	1.04402
	0.977117	0.806388
	0.953401	1.01584
	0.933033	1.01916
	0.871959	0.98809
	0.943728	0.931258
	1.02884	1.10626
	0.942772	0.899376
	0.930249	0.844761
	0.860002	0.965857
	1.05303	0.998801
	0.979582	0.889256
	0.823209	0.986488
	0.922413	0.912934
	1.08739	0.952484
	0.834771	1.06718
	0.848642	1.05699
	1.1806	1.11826
	1.46978	0.941206
	0.858247	1.03002
	1.0699	0.97567
	1.03701	0.985394
	0.911748	0.958365
	0.853569	0.86358
	0.73889	1.10485
	0.942724	0.95357
	0.97079	0.9846
	1.05037	1.02141
	0.997735	0.997379
	1.11949	1.10699
	0.949562	1.03117
	0.915335	0.843199
	1.01445	0.911461
	0.962934	1.07304
	0.899315	0.989515
	0.90098	1.00652
	1.05123	0.829098
	0.962169	1.02517
	0.938682	0.970532
	1.02878	0.909009
	1.03971	1.02179
	0.903931	0.947779
	1.09863	0.961687
	1.40475	1.08153
	1.00686	0.988191
	1.2009	0.962167
	1.14912	1.06639
	1.0145	1.14979
	0.909324	0.946558
	0.98681	0.939636
	1.02596	1.03418
	0.806389	0.978391
	0.961199	1.0091
	0.959299	0.937819
	0.922504	1.12347
	0.99843	1.0946
	0.990606	0.956217
	0.925673	1.01411
	1.11346	0.95218
	0.862251	0.814315
	0.992436	0.920391
	0.960861	0.903232
	0.925641	1.12319
	0.897539	1.03365
	1.02964	0.89792
	0.9638	0.978817
	1.03361	0.864323
	1.04886	0.918909
	0.979292	1.00331
	0.855568	0.993226
	0.998394	0.952336
	1.00048	0.919026
	0.898938	0.884704
	0.971144	0.901598
	0.896844	1.0246
	1.00606	0.945
	0.969827	1.00204
	0.954148	0.893899
	1.29867	1.0357
	1.1049	1.08201
	0.976555	0.959271
	0.927033	0.99993
	0.926508	1.0672
	1.04637	0.878963
	0.976074	1.04169
	0.95955	1.00908
	1.00003	1.12863
	1.09133	0.865577
	0.901747	1.06083
	1.01088	1.11809
	0.867396	1.021
	0.865362	0.942641
	1.00191	1.01343
	0.818036	0.891287
	0.975557	1.01682
	1.01817	1.11561
	1.14481	0.997384
	1.05668	1.05425
	0.961586	1.09556
	0.950739	0.878941
	1.05349	1.01351
	0.955812	1.01969
	0.913979	0.858343
	0.940341	1.01845
	1.00466	1.08859
	0.945896	0.883911
	1.01738	1.06892
	0.891646	0.953227
	0.933426	1.01056
	0.882885	0.893221
	0.930832	0.987502
	1.01799	0.97596
	0.86426	1.34873
	0.974207	0.854891
	1.13102	1.04534
	0.859293	0.95606
	1.09064	0.946559
	0.941872	1.12294
	0.938312	1.01624
	0.847708	1.0057
	0.926776	1.32856
	0.993888	1.18627
	0.975105	1.09625
	1.14398	0.928525
	1.0938	1.06655
	1.03003	0.829359
	0.905154	1.0377
	0.95183	0.940336
	0.980805	1.04809
	0.936345	0.969962
	0.987222	1.06946
	1.06788	0.899842
	0.995537	1.02455
	0.966018	0.916774
	0.979768	0.990677
	0.990959	0.970415
	1.04916	0.990193
	0.904682	1.11731
	1.0133	0.812044
	1.02183	0.957347
	1.00762	1.15361
	0.94012	1.06265
	0.897918	1.49183
	1.10801	1.21984
	1.07685	0.965255
	1.03518	0.863741
	0.901119	0.968607
	1.05294	1.10524
	0.903464	1.02398
	1.04249	1.0745
	1.0468	0.932981
	1.06952	1.19981
	1.02609	1.10735
	0.906449	0.944489
	1.0468	1.00832
	0.967626	0.817458
	1.00162	0.949561
	1.03358	0.959495
	0.970237	1.04812
	0.935999	0.943218
	0.92646	0.954399
	0.915146	0.996497
	0.91374	0.920931
	1.05252	1.15611
	0.975111	0.955587
	1.15086	0.858402
	0.795181	0.906283
	1.00746	1.06906
	0.972631	0.950576
	1.19757	0.881792
	0.955168	0.872874
	0.918846	0.942616
	1.08146	0.945458
	1.04796	1.02388
	0.735491	0.876946
	1.10551	1.02157
	0.911963	0.999369
	0.877319	1.09503
	1.07813	0.922699
	1.03102	0.913289
	1.03556	1.14258
	0.970821	0.777905
	0.944472	0.991013
	1.07804	0.908154
	0.947613	0.974885
	0.812463	0.835792
	0.872726	0.837688
	0.897067	1.00667
	0.957029	0.914834
	0.771503	0.944045
	0.951661	1.12704
	1.09818	0.983579
	0.885166	0.878889
	0.962213	0.968753
	0.981261	1.03836
	0.835503	1.16101
	0.848493	0.959512
	0.905172	0.945246
	1.02182	0.998299
	0.915171	0.989867
	0.999868	0.954874
	0.951403	1.04035
	1.00034	1.03706
	0.900075	0.877479
	0.956525	0.964377
	1.03754	0.97593
	0.948902	1.22215
	0.917479	0.964595
	0.940842	0.997855
	0.877159	0.984149
	1.07769	0.982729
	1.1048	0.848132
	0.986394	0.964521
	0.752216	1.12025
	1.05107	1.01644
	0.913711	1.02606
	0.915942	1.03756
	1.03626	0.996186
	0.989126	0.968313
	1.10287	0.957271
	0.959344	0.970953
	0.98469	0.922615
	0.906635	1.30188
	0.910881	0.980936
	0.929158	1.06429
	0.723593	1.00464
	0.87154	1.14031
	1.02005	1.09989
	1.04089	1.06725
	0.910309	0.862207
	0.966124	0.941898
	1.11856	1.00688
	0.879624	0.990159
	1.01509	0.958896
	0.996951	0.906201
	1.03818	1.07876
	1.06381	1.00367
	0.89642	0.901764
	1.10301	1.06526
	0.906673	0.889532
	1.10208	0.990602
	1.09029	1.07553
	0.867676	0.976054
	0.897146	0.945805
	0.824173	1.04507
	0.956232	0.84859
	1.60686	1.07108
	0.752175	0.838087
	0.955342	1.03979
	0.963024	0.987699
	0.941114	1.00862
	1.0689	1.04971
	0.909934	1.00303
	1.02175	0.906357
	0.924721	0.913866
	0.967812	0.827986
	1.01139	1.00155
	1.04473	1.06402
	1.5129	0.937398
	1.09474	0.919364
	0.978529	1.03344
	1.23219	1.01309
	1.02399	1.08418
	0.949908	1.00554
	0.993147	0.949765
	1.09013	0.908634
	0.982607	0.999832
	1.20761	0.987141
	0.919157	0.97155
	0.935759	1.10649
	0.906098	1.02201
	0.911874	1.21243
	0.958527	1.24495
	1.1302	0.945977
	0.907384	1.20597
	1.0444	1.0609
	1.05102	0.924073
	0.930773	1.09204
	1.02124	0.977674
	0.936	0.957747
	1.0383	1.00933
	0.97499	0.958829
	0.998535	0.825919
	0.908558	1.12792
	1.06049	0.918862
	0.952129	0.966534
	1.01417	0.958411
	0.934076	0.995231
	0.89918	1.25794
	1.39871	0.936684
	0.893892	1.10896
	1.06679	0.892316
	0.939483	0.980657
	0.904747	1.05021
	1.04981	1.01681
	1.03335	1.12907
	0.970498	1.21801
	0.945692	0.919437
	1.0781	0.91798
	0.979549	1.09848
	0.955764	1.00659
	0.993301	0.965726
	0.941626	0.931154
	1.13039	0.945246
	0.953251	1.13682
	0.878278	0.983992
	1.13758	1.08276
	0.939815	1.22881
	0.953069	1.20728
	0.968253	0.892632
	0.8891	1.02563
	1.04077	1.05264
	1.20167	0.957633
	1.00833	0.993409
	0.979143	1.00827
	1.2841	0.913193
	1.00895	0.996236
	0.912323	1.02859
	0.899064	1.02551
	1.11642	1.08125
	0.89268	0.994308
	1.04962	1.03088
	0.912485	1.01316
	0.949612	1.10697
	0.878396	1.04536
	0.944124	1.01267
	0.954234	0.937772
	1.12636	0.973026
	1.01625	1.05328
	1.07995	0.946833
	0.90422	1.05804
	0.831826	0.970649
	1.26127	1.0518
	0.969287	0.91928
	0.986007	0.939402
	0.841236	0.813238
	1.05632	0.874186
	0.871544	0.912034
	0.913531	1.14314
	0.786694	1.05983
	0.849709	0.924569
	0.99717	1.06981
	0.991998	0.982966
	1.04133	1.0926
	0.912119	0.987166
	1.21066	0.978836
	0.923092	0.91847
	1.02184	1.11657
	1.22134	0.905607
	0.931615	1.07464
	0.914191	0.994823
	1.3436	1.02715
	1.00921	1.0472
	0.863042	0.862989
	1.06004	0.852264
	1.00133	1.12078
	0.97134	1.00291
	1.01532	0.974856
	0.971541	0.939297
	0.741529	1.20222
	0.943229	1.13658
	0.88864	0.927068
	0.936043	1.0459
	1.0537	1.00931
	1.0241	0.937386
	0.894734	1.10578
	0.908652	0.916138
	0.993678	0.91383
	0.984867	0.902192
	0.869807	0.981602
	1.10395	1.00858
	0.894024	0.911071
	0.985902	0.783734
	0.965771	1.04551
	0.991501	0.88748
	0.873174	0.960855
	1.22203	0.968956
	1.01739	1.27511
	1.04281	0.863367
	0.913654	0.942946
	0.975417	0.994023
	1.0614	0.970862
	1.04482	1.01565
	0.908439	1.14289
	0.951325	0.890031
	0.928586	1.03065
	1.083	0.945602
	1.19039	1.11465
	1.08402	1.00339
	1.0311	1.07598
	1.04275	0.839986
	0.922513	0.919601
	1.13209	0.855492
	1.23718	0.966547
	0.812435	1.06225
	0.970876	0.907947
	0.993547	0.914331
	1.00304	0.86483
	1.13598	1.08096
	1.0962	1.02049
	1.08833	0.942974
	0.936239	0.977179
	1.04864	1.04547
	0.996841	0.872885
	0.850701	0.967175
	0.867763	1.01099
	0.954208	0.997367
	0.848337	1.19503
	0.911647	1.03717
	1.49109	0.935565
	0.997414	1.00575
	0.97923	0.998524
	1.00554	0.885068
	0.946972	0.963036
	0.923336	1.00225
	0.861895	1.79474
	0.95792	0.925848
	1.11819	0.853074
	0.942854	0.995723
	0.88823	1.01497
	0.984328	1.046
	1.05636	0.988665
	1.05203	0.897923
	0.882741	0.975807
	1.01598	0.854266
	0.99736	1.0914
	1.06626	1.12625
	0.921543	1.62035
	0.887296	0.899264
	1.34322	0.997578
	2.15243	1.05596
	1.01885	0.901168
	0.945761	1.04631
	1.01848	0.813087
	0.959335	1.04397
	1.45118	0.901167
	1.09441	1.00072
	0.998719	1.04494
	1.00599	1.01745
	0.927602	1.09266
	1.04099	0.901237
	0.955105	0.920519
	0.986475	1.08859
	0.940805	0.860313
	0.87643	1.03745
	1.10405	0.83123
	0.866028	0.969301
	0.881398	0.970087
	0.973138	0.982149
	0.983386	1.01422
	0.949879	0.933132
	1.14452	0.928349
	1.01066	0.860544
	1.09782	0.954469
	0.91608	0.944894
	1.03221	0.939046
	1.44395	1.00296
	0.920742	0.939513
	1.08449	0.979633
	1.17569	0.947964
	1.04669	1.00798
	1.00653	1.15719
	0.985667	1.07385
	0.884599	0.916564
	0.997518	1.01172
	1.06726	0.804041
	0.915973	1.00039
	0.914813	1.05758
	1.07922	0.923285
	0.914034	1.05051
	0.980129	0.8581
	1.01844	1.09255
	0.929969	1.13967
	0.942291	0.90341
	0.972935	1.0232
	1.11153	0.974017
	1.04819	1.29095
	1.11936	1.10359
	0.92601	1.04376
	0.940441	1.29967
	1.02513	0.908517
	1.06443	0.813851
	1.00761	0.915153
	0.941088	1.06144
	0.947982	0.919485
	1.06394	0.928615
	1.05541	0.960949
	0.973425	0.944748
	1.00788	0.939592
	1.02391	1.1354
	0.99045	0.895003
	0.981772	0.866743
	0.969619	0.962772
	0.934903	0.939493
	0.946343	0.973706
	1.05002	1.49701
	0.920257	1.06639
	0.956339	0.957807
	0.892639	0.945754
	0.9511	1.10319
	1.00086	1.36284
	0.936149	0.955474
	1.04913	1.05041
	1.14888	0.944298
	1.00095	1.01189
	1.1243	0.838812
	1.03997	0.944713
	0.913799	1.03191
		0.965507
		0.98874
		1.00755
		0.95872
		0.873972
		0.997001
		1.05038
		1.28571
		1.0682
		0.9719
		0.881883
		0.93034
		1.1225
		0.784618
		0.937028
		1.05593
		1.014
		1.01609
		0.906678
		0.949266
		0.970888
		1.19399
		0.967874
		1.04031
		1.08296
		0.881011
		1.09257
		0.905487
		1.05577
		0.859107
		1.04713
		0.960703
		0.823524
		1.01465
		0.888786
		1.02215
		1.32301
		1.00894
		0.975492
		0.845298
		1.02656
		0.980292
		0.930581
		0.980294
		0.741834
		0.899381
		0.995326
		0.975664
		0.874517
		1.07048
		1.17404
		0.935602

## Sheet: Figure S4
Figure S4 b											Figure S4 f		YAP Relative nuclear intensity
												control	20 mmHg	55 mmHg
VEC WB	control	20 mmHg	55 mmHg									1.26963	1.89365	1.10974
	0.979193	1.13403	1.01599									0.874658	1.38291	1.19183
	1.13119	1.14365	0.941432									1.40336	1.15965	1.34678
	0.889623	0.824356	0.598421									1.49909	2.02353	1.19897
												1.58143	0.905218	1.16301
NCAD WB	control	20 mmHg	55 mmHg									1.23742	1.44361	1.35756
	1.03096	1.87669	1.89897									1.60523	1.26819	1.14781
	0.938344	1.39913	1.24163									0.898518	1.01262	1.16289
	1.0307	1.28196	1.76118									1.06067	1.15205	1.21881
												1.72969	0.944536	1.43526
Figure S4 d												1.34355	1.59671	1.65762
	control	20 mmHg	55 mmHg									1.05825	1.176	1.29217
	0.81344	1.81257	1.96488									1.06367	1.07813	1.30584
	0.855377	1.28967	1.30637									1.29251	1.11646	1.19552
	1.33118	1.73392	2.03187									1.33003	0.977983	1.07489
												1.46245	1.81427	1.14248
												1.35993	1.27219	1.44738
Figure S4 g		RQ of YAP target genes			2^(-∆∆CT)							1.32908	1.29202	0.768378
		control			20 mmHg			55 mmHg				0.919283	1.67546	1.16291
	ANKRD1	1.14643	0.94682	0.906748	0.971155	1.25073	0.90312	1.02803	0.894369	0.891359		1.13655	0.985371	1.65533
	CYR61	1.08079	0.979305	0.939905	1.20157	1.05203	0.988618	0.884925	0.819921	0.842755		1.0372	1.61907	1.62711
	CTGF	0.817659	1.122	1.06034	1.50527	1.61147	1.35674	1.2103	1.13889	1.06159		1.17662	1.30418	0.992617
	INHBA	1.01045	0.918543	1.07101	1.24673	1.76839	1.20406	0.696268	1.00297	1.03569		1.09741	1.02691	1.06868
												1.27631	1.58846	1.38173
												1.52425	1.14263	1.12693
Figure S4 i		Number of sprouts per length of channel										1.00913	2.14391	1.97457
	control	20 mmHg	55 mmHg	20 mmHg + 0.5μM VP								1.26343	1.2032	1.0924
sample 1	0.012484	0.038486	0.015599	0.009183								1.63392	1.10593	1.47607
sample 2	0.021995	0.024868	0.010519	0.011441								1.16125	1.178	1.0603
sample 3	0.012546	0.043578	0.016556	0.023257								1.58441	1.03672	0.965005
sample 4		0.030971										1.70392	1.27019	1.04618
												1.22022	1.93314	1.00042
												1.39191	1.78934	1.30307
												1.05958	1.56915	0.972315
												1.48569	1.14668	1.31402
												1.4417	1.2244	1.31997
												1.02502	1.64939	1.19233
												0.959161	1.15334	1.27295
												1.60021	1.10102	1.69563
												1.55315	1.11392	1.26005
												1.56037	1.70544	1.61698
												1.84221	1.26174	1.41184
												1.14661	1.02791	1.17966
												1.03361	1.98289	1.55055
												1.72771	0.97235	1.13271
												2.28769	1.862	1.47691
												1.5741	1.61088	1.02069
												0.951657	1.02947	1.71177
												1.27073	1.31554	1.78722
												0.92077	1.31359	1.9206
												1.30749	1.22921	1.72574
												0.944661	1.68046	1.07532
												1.19788	1.57646	0.904994
												1.41035	1.36762	1.58442
												1.39519	1.10447	1.20288
												1.34848	1.24362	1.38619
												1.156	1.22507	1.36757
												1.21965	1.15024	1.33086
												1.42229	1.22853	1.22619
												1.07768	1.45406	1.41873
												1.83119	1.90724	1.39262
												1.06934	1.31592	1.4159
												1.3153	0.909155	1.13637
												1.45386	1.82446	1.15302
												1.18209	1.5841	1.28983
												1.04007	1.09802	1.12063
												1.19978	1.23199	0.942203
												1.22987	1.17119	1.24485
												0.99693	1.14431	1.37553
												1.17045	1.34608	1.14638
												1.32115	1.37508	1.09461
												1.31975	1.66105	1.36285
												1.06375	0.85758	1.17513
												1.15048	1.13017	1.32748
												1.16561	1.5932	1.79235
												1.33269	1.08104	1.43463
												1.2528	1.17925	1.47147
												1.01475	1.20147	1.2022
												1.0344	1.59147	1.32479
												1.05091	1.2573	1.32786
												1.51674	1.03828	1.27083
												0.925498	2.0724	1.29645
												1.49572	1.12789	1.08495
												1.44457	1.64623	1.46616
												1.14759	1.10801	1.83428
												1.78549	1.14861	1.13176
												1.44038	0.941621	1.3354
												0.977211	1.91401	1.35691
												1.2548	1.65488	1.30827
												1.31968	2.00179	1.02271
												1.80252	1.82439	1.49941
												1.49499	1.17423	1.22666
												1.28557	1.41836	1.47654
												1.13572	1.69432	1.31091
												1.02909	1.23087	1.29142
												1.00692	1.40111	1.79786
												1.24613	0.985823	1.3277
												1.03292	1.92937	1.14907
												1.55178	1.66115	1.1711
												1.10976	1.65278	0.988649
												1.05418	1.76587	1.00402
												1.18543	1.20913	1.25756
												0.970254	2.16635	1.92453
												1.66658	1.74947	1.23628
												1.64	1.34158	1.3445
												1.41491	1.26917	1.30607
												1.61682	1.07727	1.2452
												0.874393	2.23091	1.71855
												0.877702	1.35327	1.05472
												1.33557	1.09937	1.02222
												2.0021	1.18634	1.91883
												1.00259	0.860105	1.13416
												1.62361	1.35969	1.66323
												1.2215	1.2384	1.06201
												1.43707	1.01331	1.37523
												1.63332	1.27841	1.26479
												1.3357	1.11672	1.00026
												1.4443	0.959252	1.21393
												1.44531	1.19842	1.32235
												1.3051	1.48783	2.00033
												1.11207	1.80212	1.20066
												1.41542	0.983066	1.12632
												1.13712	2.25103	1.41022
												1.11219	1.40654	1.75923
												1.69934	0.981909	1.21108
												1.40141	1.2926	1.43344
												1.12636	1.0856	1.13282
												1.301	1.12688	1.1312
												1.37157	1.696	1.14107
												1.0242	0.852095	1.19445
												1.51542	2.30925	1.20339
												1.1217	0.975622	1.35549
												1.0111	1.04409	1.03462
												1.16252	2.17464	1.55469
												1.35879	0.97429	0.972126
												1.35177	1.10613	1.76985
												1.185	0.996176	1.925
												1.14935	0.833414	1.75648
												1.43528	1.2942	1.62465
												1.25358	1.21703	1.75291
												1.20193	1.94436	1.14251
												1.66921	0.976324	1.09851
												1.36572	1.91569	1.51408
												0.981693	1.31531	1.52918
												1.48934	1.44991	1.07913
												1.47649	1.63837	1.54856
												0.990382	1.15036	1.3925
												1.05271	2.18817	1.50703
												1.15791	1.20854	1.17446
												1.21798	1.15709	1.38
												1.39299	1.87011	1.2979
												0.985601	1.07067	1.23704
												1.08937	1.56418	1.21501
												1.04779	1.06797	2.13851
												1.26738	1.05217	1.05076
												1.58145	1.53317	1.36559
												1.14198	0.906702	1.32551
												1.43914	2.18451	2.12533
												1.38206	1.18856	0.947547
												1.3155	0.973083	1.01073
												1.93693	2.05352	1.4954
												1.6273	1.07529	1.38211
												1.18419	1.93363	1.70402
												1.14284	1.24818	1.25762
												1.25038	1.21259	1.09345
												1.32067	1.28293	1.2516
												0.95344	1.26234	1.45267
												1.18158	1.06156	1.265
												1.12277	1.84671	1.35452
												1.21191	1.27088	1.69445
												1.51345	1.83363	1.64562
												1.08408	1.99273	1.27001
												1.18852	1.15257	1.59213
												1.34746	1.03091	1.42154
												1.19896	1.10563	1.4332
												1.69826	1.40019	1.31691
												1.06491	1.15981	0.981076
												1.10066	2.34273	1.28849
												0.988489	2.30844	1.14698
												1.01335	1.59225	1.37899
												1.57535	1.8339	1.74246
												1.40921	1.04998	1.20774
												1.06263	1.39164	1.04977
												1.45915	1.26836	1.27963
												1.15525	1.16119	1.19571
												1.63748	1.77194	1.61089
												0.903594	1.55844	0.908822
												1.49711	1.5366	1.48045
												1.14448	1.74444	1.38717
												1.59396	1.41175	1.56622
												1.12498	1.10668	1.51029
												1.42752	1.60087	1.44442
												1.30583	1.20115	1.42823
												1.51227	1.22292	1.96816
												1.02224	1.1404	0.864395
												1.4177	1.43427	1.51366
												1.62623	1.54212	1.38146
												1.02225	1.51348	1.1447
												1.35366	1.69691	1.04374
												1.82721	1.10546	1.40617
												1.72317	1.97062	1.20375
												1.45206	2.09206	1.7606
												1.19515	1.24962	1.21595
												1.28746	1.05731	1.66944
												1.48609	1.22493	1.18188
												1.51932	1.56689	1.36705
												1.43943	1.2063	1.79638
												1.47505	1.20961	1.83448
												1.20551	1.99129	1.30058
												1.1342	0.979834	1.49236
												1.32041	1.14967	1.57548
												1.38091	2.36136	1.22524
												1.00747	1.06118	1.00752
												1.43987	1.36659	1.56265
												1.39988	1.20458	1.16982
												1.3194	1.48323	1.48796
												1.54129	1.45401	1.44121
												1.29455	1.25564	1.68544
												1.47176	1.45045	2.0202
												1.9729	1.02203	1.27164
												1.25762	1.61458	1.65677
												1.28776	1.49142	1.41488
												0.973289	1.20007	1.13166
												1.58943	1.53005	1.1123
												1.28203	1.07366	1.39511
												1.75113	1.46668	1.14793
												1.5074	1.27092	1.16492
												1.19315	1.50862	1.90121
												0.858991	1.72998	1.25679
												1.17015	1.49252	2.15528
												1.64285	1.06503	1.87864
												1.08052	1.1519	1.48975
												1.3096	1.44046	1.33105
												1.86239	1.10243	1.62166
												1.66732	1.45405	0.963338
												1.34876	1.4869	1.07303
												1.18912	0.94155	1.55154
												1.06122	2.0104	1.97135
												1.00704	1.14474	1.15464
												0.979291	1.85586	1.42614
												1.53434	1.53863	0.871504
												1.01851	1.19778	1.24445
												1.2012	1.22361	1.866
												1.14222	1.36432	1.43349
												1.20611	2.1797	1.50675
												1.13537	2.11684	1.41191
												0.848305	1.52075	1.1779
												1.21735	1.86805	1.21777
												2.09971	1.06666	1.07857
												1.3232	1.48167	1.09498
												1.5065	1.41786	1.28723
												1.5929	1.73354	1.51793
												1.21611	1.38599	1.89864
												1.2899	1.14695	1.7948
												1.32926	1.49242	0.971301
												1.16748	1.65024	1.51094
												1.17139	1.21904	1.62446
												1.68215	2.02232	1.20261
												1.11288	1.32428	1.25688
												1.06508	1.48988	1.2287
												1.72123	1.19308	0.97462
												1.09571	1.05402	1.40697
												1.37217	1.12393	1.63
												1.43474	1.42773	2.03272
												1.13268	1.46247	1.62606
												2.01391	1.24659	2.09731
												1.10567	2.05184	1.39001
												2.16104	1.3142	1.51429
												1.25314	1.48525	1.34438
												1.42998	1.18994	1.65968
												2.04766	1.18315	1.93296
												1.14627	1.09758	1.76159
												1.70206	1.05681	1.34262
												1.23482	2.07428	1.24448
												1.52449	1.94948	1.33282
												1.0776	1.63214	1.09892
												1.62318	1.41757	1.76043
												1.09486	1.13857	1.83078
												0.941562	1.50222	0.992686
												1.53104	1.02639	1.19107
												1.22814	1.75298	2.09478
												1.27544	1.26899	1.9394
												1.20806	1.23334	1.92065
												1.45302	2.36686	0.959814
												1.15203	1.14882	1.19091
												1.5813	1.54651	1.41343
												1.25536	1.37456	1.46059
												1.37471	1.03474	1.17797
												1.65382	1.86517	1.33282
												1.22656	1.51874	1.24163
												1.49468	1.15256	2.27246
												1.03691	1.15835	1.12291
												1.0757	2.03915	1.25822
												1.23798	1.48005	1.25383
												1.19819	1.64931	2.09993
												1.91647	1.394	1.27436
												1.04942	2.17964	1.16156
												1.10893	1.50247	1.28665
												1.08294	1.73147	1.48608
												1.29518	1.1172	1.1235
												1.16301	1.6412	2.08303
												1.22374	1.42669	1.35682
												1.2196	1.63162	1.14904
												1.47476	1.15141	1.5278
												1.38001	1.16094	1.46848
												1.29198	0.924265	0.981088
												2.12467	1.84398	1.81885
												1.52239	1.61539	1.17936
												1.02682	1.06849	1.35766
												1.19557	1.30625	1.17371
												1.06701	1.31134	1.06503
												1.42074	1.26654	1.66978
												1.58046	1.86648	1.40644
												1.77887	1.43608	1.73424
												1.52544	1.62497	1.00216
												1.44637	1.89082	1.29828
												1.45605	1.41665	2.27568
												0.865579	1.50866	1.4733
												1.33443	1.68753	1.04142
												1.23729	1.13502	1.61223
												1.46888	1.19622	1.28985
												0.96604	1.1299	1.44232
												0.980712	2.09856	1.10378
												1.43241	1.58223	1.13197
												1.18253	1.17854	2.15598
												1.1956	1.45874	1.61635
												1.168	1.20218	2.27781
												1.19376	1.54594	1.14016
												1.61602	1.70056	1.21794
												1.64645	0.992062	1.66622
												1.21973	1.17796	1.07693
												1.32828	1.27646	1.19639
												1.26358	2.05064	1.35067
												1.19449	1.89118	1.26568
												1.33607	1.68798	1.11372
												1.18246	1.86004	1.71839
												0.869006	1.96695	1.6497
												1.19633	1.20199	1.47992
												1.65773	1.23182	1.96206
												1.56239	1.1862	1.19553
												1.05004	1.08715	1.33482
												1.42129	1.75219	1.40418
												1.28219	1.36183	1.47321
												1.67446	1.88742	1.50631
												1.56424	1.15569	1.06283
												1.02564	1.01561	1.63569
												0.935423	1.68461	1.53537
												1.1655	1.90025	1.68504
												1.61925	1.09197	1.05583
												1.49969	1.96125	1.27217
												1.10751	1.02287	1.32584
												1.42707	1.85154	1.66038
												1.2623	1.18878	1.68416
												1.45017	1.6271	1.57418
												1.36414	1.53001	1.00886
												1.19831	1.37282	1.44129
												1.81741	1.74116	1.04235
												1.08095	1.83348	1.2026
												1.14576	1.39372	1.46793
												1.27657	1.25015	1.49284
												1.26901	1.47665	1.69773
												2.03976	2.05275	1.63889
												1.16942	1.73364	0.911602
												1.2396	1.20077	1.68502
												1.16704	1.59099	1.38195
												1.44998	1.2988	1.49928
												0.912537	1.43933	1.20687
												2.00404	1.07514	1.0087
												1.66173	1.24473	1.10833
												1.63012	1.59991	1.07976
												0.872133	0.998582	1.13077
												1.2695	2.00229	1.61759
												1.45775	1.35547	1.69688
												1.01578	1.17658	1.71795
												1.33185	1.77961	1.32755
												1.21175	1.21139	1.12363
												1.54194	1.7565	1.38609
												1.48084	2.50644	1.66755
												1.15932	1.18306	1.5241
												1.19685	1.51045	1.16845
												1.69481	1.01683	1.30846
												1.58679	1.95734	1.59281
												1.34786	1.68989	1.69818
												1.0895	1.20503	1.58626
												1.65123	2.11438	1.76955
												1.33444	1.33725	1.02171
												0.949468	1.49542	2.12872
												1.26401	1.223	1.92297
												1.62049	1.18435	1.32427
												1.07774	1.57879	1.71345
												1.60254	1.93305	1.3746
												1.31153	1.19691	1.3599
												1.16816	1.5874	1.30741
												1.26234	1.23872	1.48464
												1.99	1.31836	1.32528
												1.48493	2.1331	1.29063
												1.44688	1.68951	1.23465
												1.12198	1.06132	1.86939
												1.26412	1.81153	1.76046
												1.57644	1.20944	1.1985
												1.43097	1.34316	1.1651
												1.34879	0.917092	1.8191
												1.91389	1.7777	1.54865
												1.36386	1.31647	1.12158
												0.586229	2.00181	1.69033
												1.11245	2.1192	1.62774
												1.28924	1.83543	1.44356
												1.13579	1.38174	1.77782
												1.43751	1.17803	1.23206
												1.32118	2.01795	1.34125
												1.82561	1.68321	2.24676
												1.27982	1.54044	1.35108
												1.31487	1.30052	1.11527
												1.24047	1.52722	1.65811
												1.50452	2.2797	1.33862
												1.37494	1.69643	1.04556
												1.4667	1.26655	1.223
												1.29508	2.18349	1.03024
												1.09275	0.94956	1.34893
												1.45217	1.96089	2.25063
												1.35371	1.52538	1.25377
												1.59579	1.47603	1.23898
												1.34038	1.44499	1.94909
												1.14732	1.62182	1.98514
												1.28846	0.923664	1.51282
												1.02085	1.78622	1.44589
												1.83162	1.15268	1.21811
												1.23909	1.06848	1.30449
												1.44983	1.35862	1.50596
												1.92675	1.47985	1.42515
												1.35167	1.39804	1.07287
												2.22797	1.22027	1.69144
												1.24165	1.12482	2.07443
												1.23116	1.15819	1.69111
												1.33674	2.37098	1.37799
												1.0317	1.31965	1.23317
												0.872802	1.09171	1.19795
												1.93788	1.03568	1.69434
												1.37	2.35499	1.95236
												1.62575	1.44975	1.31179
												1.23781	1.74857	1.34353
												1.23938	1.44055	1.41686
												1.571	1.42476	1.45439
												1.13451	1.46743	1.87161
												1.42037	1.30452	0.926601
												2.02983	1.46062	1.42348
												1.02463	1.02925	1.39524
												1.51213	1.72804	1.81475
												1.42743	2.42052	1.15789
												1.80342	1.56147	1.17212
												0.983821	1.20059	1.21653
												1.17208	1.7791	1.19942
												1.15497	1.49863	1.69034
												1.14418	1.12096	1.34872
												1.63861	1.39989	1.3307
												1.16674	1.40301	1.26134
												1.12747	1.29877	1.49859
												1.85479	1.44305	1.46716
												1.76494	1.13826	1.72756
												1.2797	1.24942	1.26121
												1.80763	2.07781	1.6846
												1.18425	1.49048	1.6824
												1.949	1.96833	1.34285
												1.71743	1.54067	1.25941
												1.27644	1.66334	1.51726
												0.899658	1.06723	1.13676
												1.89484	1.36961	1.21797
												1.5835	1.86455	2.18459
												1.14688	1.41181	0.969708
												1.41363	2.34825	0.965181
												0.815224	1.10459	1.27477
												1.24697	1.56179	1.20903
												2.07729	1.31006	1.67244
												1.33395	1.3847	1.49331
												1.38797	1.0737	1.67093
												1.0415	1.10523	1.23917
												1.56012	2.35986	1.50008
												1.09185	1.35653	1.17956
												1.4319	1.19836	1.23346
												1.14027	1.12075	1.83901
												1.31794	2.02889	1.65228
												1.30816	1.94388	1.65037
												1.23172	1.23991	1.3344
												1.5443	1.4648	1.38164
												0.88448	1.18778	1.78973
												2.03221	1.06915	1.07071
												1.43089	1.86729	1.14631
												1.30311	1.49003	1.25289
												1.69466	1.04366	1.31172
												1.77673	1.22864	1.32791
												1.23615	1.37514	1.50222
												1.29483	1.93818	1.66816
												1.51774	1.6447	0.927542
												1.82119	1.367	1.21155
												1.70941	1.14888	1.51238
												1.11188	1.45266	1.52124
												1.48445	2.05366	1.86738
												1.89794	1.54638	1.13386
												1.00271	1.64321	1.7069
												1.36892	1.41834	1.13543
												1.50139	1.24639	1.20631
												1.08723	2.21871	1.48833
												1.07492	1.59766	1.59982
												1.64259	1.46306	2.09117
												1.16595	1.21774	2.01073
												1.01018	1.66999	1.21846
												1.41554	1.95019	1.41696
												1.57983	1.29831	1.95051
												1.54626	1.61591	1.63965
												1.27211	1.8997	1.47089
												1.1547	1.93241	1.41916
												1.62013	1.2552	1.12792
												1.58495	1.63857	1.17728
												1.31478	1.31775	1.26306
												1.06543	1.4496	2.28314
												1.59957	1.31219	1.6488
												1.32781	1.34899	1.29599
												1.9324	1.16151	1.54497
												1.25812	1.69335	1.52983
												1.18081	1.84231	1.60124
												1.47719	2.52771	1.21603
												1.45897	1.30191	1.25442
												1.45538	1.48088	1.26518
												0.886623	1.29013	1.02448
												1.20601	1.37169	1.31209
												1.38292	1.30099	1.36203
												1.40586	1.89187	1.53196
												1.10535	1.46335	1.1516
												1.21824	1.28868	1.91204
												0.869097	1.06948	1.3138
												1.05352	1.17303	1.71312
												1.23408	2.19557	1.59439
												1.42732	2.35524	1.32683
												1.24885	1.20524	1.42363
												1.31085	1.06079	1.30087
												1.35248	0.878805	1.22187
												1.72274	1.89309	1.42446
												1.15891	1.24467	1.35087
												1.77443	1.15406	2.40286
												1.33434	1.67413	1.20322
												1.17734	1.35297	1.35134
												1.42121	1.37149	1.49278
												1.58735	1.96971	1.36362
												1.14806	1.22357	1.32641
												2.20691	1.63189	1.70871
												1.74092	1.07283	1.35431
												1.2849	1.558	1.47821
												1.22999	1.61214	1.04664
												1.93924	1.04651	1.33204
												1.31914	1.06679	1.46107
												1.75537	1.35666	1.98016
												1.7666	2.20601	1.60821
												1.01103	1.77687	1.67298
												1.19803	1.2237	1.75777
												1.70057	1.3029	1.13523
												1.5139	1.19318	1.52087
												2.03273	1.5264	1.33881
												1.30065	1.25366	1.05348
												1.05048	1.46365	1.31753
												1.39715	1.06012	1.37772
												1.34685	2.00425	1.52307
												0.933685	1.75179	1.60236
												1.23539	1.25436	1.66959
												1.00969	1.32067	2.44969
												1.83041	1.99191	1.53948
												1.27721	1.36334	1.47377
												1.54373	1.26284	1.09613
												1.79957	1.50527	2.02561
												1.71379	2.09943	1.57607
												1.22464	1.53275	2.01161
												1.11781	1.45697	1.32625
												2.25594	1.40429	1.50402
												1.35963	1.1114	1.58367
												1.07528	0.967501	1.70031
												2.10561	1.14236	1.31761
												1.41524	1.00369	1.58834
												1.17858	1.49598	2.06676
												1.24582	0.977047	1.5624
												1.00291	1.36483	1.5753
												1.04424	1.45503	1.24234
												1.43505	1.38786	1.26394
												1.00835	1.33766	1.72658
												2.07712	1.30659	1.2718
												1.45209	2.02862	1.11739
												1.33103	1.22797	1.39828
												1.30946	1.54111	1.43713
												1.61124	1.82344	1.04381
												1.16199	1.92663	1.2913
												1.32678	1.18081	1.25017
												1.77232	1.04455	1.60698
												1.62029	1.28873	1.36474
												1.15437	2.18132	1.85692
												1.38241	1.12932	1.5365
												1.05634	1.45833	1.30247
												1.3362	1.42766	1.48933
												1.2634	1.70365	1.29219
												0.798029	1.2151	1.00018
												1.8137	1.38369	1.30555
												1.09371	1.49296	1.101
												0.963025	1.53068	1.26468
												1.99877	1.11356	1.42091
												1.9085	1.3608	0.965496
												1.02508	1.21952	1.41131
												1.17312	1.08886	1.34946
												1.72626	1.50752	1.4018
												1.15113	1.90177	1.22576
												1.33334	1.30856	1.02987
												1.13483	1.12305	1.6199
												1.13381	2.1275	2.13787
												1.39686	1.02039	1.13956
												1.57092	1.03741	1.85297
												2.29539	1.72567	1.38298
												0.945852	1.17804	1.36597
												0.986022	2.08401	0.728897
												1.86532	0.989164	1.51605
												1.13356	1.23628	1.68467
												1.56953	1.5425	1.03121
												1.24112	1.0641	1.59024
												1.09061	1.90216	1.59071
												1.35832	1.61691	1.49823
												1.19912	1.14916	2.26753
												1.23179	1.31813	1.16716
												1.02475	1.12387	1.79775
												1.41304	1.20199	1.56802
												1.32088	1.05624	1.57434
												1.72882	2.05635	1.40493
												1.28082	1.68118	1.80724
												1.07771	1.01489	1.18543
												1.1755	0.976458	1.29885
												1.11697	1.79339	1.24735
												0.95378	1.42643	1.04724
												1.63055	1.12765	1.39121
												1.67703	2.05689	1.09623
												1.25458	1.08385	1.84103
												1.79751	1.37774	0.999094
												1.05274	1.35076	1.58208
												0.9838	1.63364	1.24614
												0.896429	1.00898	1.49108
												0.900447	1.26159	1.70193
												1.43418	1.49294	1.48654
												1.18218	1.48525	1.48671
												0.990794	1.1464	1.40909
												1.59986	1.47449	1.16227
												1.45065	1.12807	1.59668
												1.10199	1.65949	1.59994
												1.59819	1.20963	1.31491
												1.12623	2.1555	1.17003
												1.4844	1.54677	1.62333
												1.75959		1.5008
												1.58218		1.58964
												1.12396		1.10396
												1.5164		1.4784
												1.82035		1.3212
												0.83475		1.13552
												1.29454		1.61251
												1.41593		1.26248
												1.73165		1.36217
												1.16149		1.1108
												1.69602		1.17573
												1.29881		1.26112
												1.65261		1.75761
												1.16901		1.47468
												1.43542		1.20833
												1.50796		2.14435
												1.22639		1.82652
												1.16148		1.43796
												0.943603		1.12714
												1.40523		1.46864
												1.78568		1.44501
												1.76555		1.25561
												1.20779		1.1954
												1.54511		1.76093
												1.58035		1.95528
												1.02989		1.34474
												0.94754		1.68261
												1.26484		1.15337
												1.00625		1.44003
												1.5721		1.06945
												1.32896		1.10442
												1.48788		2.40043
												1.86353		1.84826
												1.4587		1.74456
												1.44433		1.51248
												1.39195		1.73143
												1.62527		1.13635
												0.815039		1.57756
												2.19294		1.74991
												1.68688		1.53578
												1.55727		1.62168
												1.63327		1.473
												1.14428		1.49183
												1.37136		1.1748
												1.74797		0.8823
												1.38661		1.83471
												2.11934		1.25658
												1.94738		1.46809
												1.26397		1.02
												1.47878		1.08784
												1.26137		1.5374
												1.02957		1.20697
												1.38487		1.10235
												1.4257		1.53069
												1.06844		1.08258
												1.20634		1.15554
												1.4221		1.2339
												1.18516		1.5754
												2.15217		1.07948
												0.914282		1.17793
												1.14593		1.83494
												0.784234		1.08485
												1.12518		1.64477
												1.75977		1.80496
												1.10354		1.94046
												1.99397		1.68429
														1.27896
														1.42314
														1.51347
														1.48415
														1.2724
														1.8959
														1.18381
														1.24885
														1.52398
														1.4217
														1.82056
														1.24341
														1.28134
														1.09129
														1.31359
														0.956044
														1.31751
														1.22234
														1.67191
														1.23093
														1.35187
														1.2721
														1.19543
														1.18757
														1.50162
														1.78106
														1.28055
														0.985955
														1.12134
														1.7175
														1.45597
														1.05789
														1.76876
														1.08677
														0.747451
														1.63434
														1.43708
														1.32551
														1.37391
														1.66867
														1.41435
														1.27154
														1.37685
														0.890091
														1.18843
														1.64501
														1.26646
														1.39949
														1.53845
														1.75358
														1.32058
														1.3242
														1.2403
														1.59578
														2.20689
														1.97215
														1.43935
														1.08967
														1.29615
														1.39465
														1.15927
														1.10091
														1.70167
														1.11062
														1.19971
														1.32634
														1.72313
														1.60473
														1.05102
														0.950413
														1.19035
														1.41246
														1.19929
														1.1662
														1.21137
														1.74077
														2.06039
														1.2631
														1.07525
														1.1589
														1.36119
														2.08896
														0.895125
														1.42555
														1.33234
														2.18588
														1.31055
														1.01331
														1.02455
														1.30027
														0.872823
														0.922822
														1.6158
														1.17948
														1.30243
														1.44448
														1.11992
														0.990375
														1.39238
														1.21344
														1.45794
														1.15203
														1.25165
														1.24848
														1.88313
														0.871309
														2.04843
														1.31517
														1.50309
														1.05911
														1.25921
														1.00612
														1.97553
														1.67821
														0.952304
														0.9853
														0.915864
														2.35905
														1.33439
														1.49572
														1.49572
														1.65488
														1.44457
														1.44457
														2.00179
														1.14759
														1.14759
														1.82439
														1.78549
														1.78549
														1.17423
														1.44038
														1.44038
														1.41836
														0.977211
														0.977211
														1.69432
														1.2548
														1.2548
														1.23087
														1.31968
														1.31968
														1.40111
